# Supplementary material for: Integrative solution structure of PTBP1-IRES complex reveals strong compaction and ordering with residual conformational flexibility
Source: Nat Commun. 2023 Oct 13;14:6429. doi: 10.1038/s41467-023-42012-z (PMC10576089; doi:10.1038/s41467-023-42012-z)
Supplement: Supplementary file 3 — Source Data [file 41467_2023_42012_MOESM3_ESM.xlsx]

## Sheet: Figure_1d
q values	I(q)			log(q)	log(I(q))			I(q)*q^2
0.011149	0.0103796			-1.95276	-1.98382			1.29019e-06
0.011344	0.0104194			-1.94523	-1.98216			1.34083e-06
0.011539	0.0104645			-1.93783	-1.98028			1.39333e-06
0.011734	0.0108274			-1.93055	-1.96548			1.49079e-06
0.011929	0.0114607			-1.9234	-1.94079			1.63087e-06
0.012125	0.0111418			-1.91632	-1.95304			1.63802e-06
0.01232	0.0102821			-1.90939	-1.98792			1.56064e-06
0.012515	0.00962726			-1.90257	-2.0165			1.50787e-06
0.01271	0.0106266			-1.89585	-1.97361			1.71666e-06
0.012905	0.0111066			-1.88924	-1.95442			1.84968e-06
0.013101	0.0096695			-1.8827	-2.0146			1.65964e-06
0.013296	0.0098303			-1.87628	-2.00743			1.73784e-06
0.013491	0.0104416			-1.86996	-1.98123			1.90045e-06
0.013686	0.00976076			-1.86372	-2.01052			1.82825e-06
0.013881	0.00959466			-1.85758	-2.01797			1.84872e-06
0.014077	0.0104806			-1.85149	-1.97961			2.07686e-06
0.014272	0.0107126			-1.84552	-1.97011			2.18205e-06
0.014467	0.0107902			-1.83962	-1.96697			2.25833e-06
0.014662	0.0108251			-1.83381	-1.96557			2.32712e-06
0.014857	0.0105405			-1.82807	-1.97714			2.32661e-06
0.015053	0.0109072			-1.82238	-1.96229			2.47149e-06
0.015248	0.0101695			-1.81679	-1.9927			2.36442e-06
0.015443	0.00963215			-1.81127	-2.01628			2.29714e-06
0.015638	0.00898685			-1.80582	-2.04639			2.19771e-06
0.015833	0.00965904			-1.80044	-2.01507			2.42137e-06
0.016029	0.0107075			-1.79509	-1.97031			2.75107e-06
0.016224	0.0105429			-1.78984	-1.97704			2.77508e-06
0.016419	0.010156			-1.78465	-1.99328			2.73789e-06
0.016614	0.00919225			-1.77953	-2.03658			2.53729e-06
0.016809	0.00958052			-1.77446	-2.01861			2.7069e-06
0.017005	0.00987655			-1.76942	-2.00539			2.856e-06
0.0172	0.00957011			-1.76447	-2.01908			2.83122e-06
0.017395	0.00970539			-1.75958	-2.01299			2.93672e-06
0.01759	0.009913			-1.75473	-2.00379			3.06716e-06
0.017785	0.00990647			-1.74995	-2.00408			3.13348e-06
0.01798	0.0104011			-1.74521	-1.98292			3.36247e-06
0.018176	0.00982103			-1.7405	-2.00784			3.24454e-06
0.018371	0.00989084			-1.73587	-2.00477			3.3381e-06
0.018566	0.00991561			-1.73128	-2.00368			3.41787e-06
0.018761	0.00929236			-1.72674	-2.03187			3.27068e-06
0.018956	0.00986872			-1.72225	-2.00574			3.54613e-06
0.019152	0.0101188			-1.71779	-1.99487			3.71157e-06
0.019347	0.00938464			-1.71339	-2.02758			3.51273e-06
0.019542	0.00922606			-1.70903	-2.03498			3.52334e-06
0.019737	0.00923848			-1.70472	-2.0344			3.59884e-06
0.019932	0.00939391			-1.70045	-2.02715			3.73206e-06
0.020128	0.00937584			-1.6962	-2.02799			3.79849e-06
0.020323	0.00903229			-1.69201	-2.0442			3.73056e-06
0.020518	0.00941291			-1.68786	-2.02628			3.96273e-06
0.020713	0.0101681			-1.68376	-1.99276			4.3624e-06
0.020908	0.00991791			-1.67969	-2.00358			4.33556e-06
0.021104	0.0094798			-1.67564	-2.0232			4.2221e-06
0.021299	0.00971408			-1.67164	-2.0126			4.40677e-06
0.021494	0.00954676			-1.66768	-2.02014			4.41053e-06
0.021689	0.00906646			-1.66376	-2.04256			4.26498e-06
0.021884	0.00916613			-1.65987	-2.03781			4.38975e-06
0.02208	0.00953565			-1.656	-2.02065			4.64888e-06
0.022275	0.00910084			-1.65218	-2.04092			4.51561e-06
0.02247	0.00940218			-1.6484	-2.02677			4.74717e-06
0.022665	0.00908614			-1.64464	-2.04162			4.66757e-06
0.02286	0.00910213			-1.64092	-2.04086			4.75659e-06
0.023056	0.00944528			-1.63722	-2.02479			5.02091e-06
0.023251	0.00922442			-1.63356	-2.03506			4.9868e-06
0.023446	0.00969123			-1.62993	-2.01362			5.32741e-06
0.023641	0.00968749			-1.62633	-2.01379			5.41431e-06
0.023836	0.0092749			-1.62277	-2.03269			5.26958e-06
0.024032	0.00929958			-1.61921	-2.03154			5.37085e-06
0.024227	0.00957547			-1.6157	-2.01884			5.6203e-06
0.024422	0.0091514			-1.61222	-2.03851			5.45821e-06
0.024617	0.00901261			-1.60876	-2.04515			5.46161e-06
0.024812	0.00930469			-1.60534	-2.0313			5.7283e-06
0.025008	0.00882775			-1.60192	-2.05415			5.52088e-06
0.025203	0.00850067			-1.59855	-2.07055			5.39955e-06
0.025398	0.00788545			-1.5952	-2.10317			5.08658e-06
0.025593	0.00789881			-1.59188	-2.10244			5.17373e-06
0.025788	0.00845535			-1.58858	-2.07287			5.62298e-06
0.025983	0.00881799			-1.58531	-2.05463			5.95317e-06
0.026179	0.00872746			-1.58205	-2.05911			5.98128e-06
0.026374	0.00861873			-1.57882	-2.06456			5.99508e-06
0.026569	0.00837729			-1.57562	-2.0769			5.91363e-06
0.026764	0.00862055			-1.57245	-2.06447			6.175e-06
0.026959	0.00851877			-1.5693	-2.06962			6.19134e-06
0.027155	0.00841375			-1.56615	-2.07501			6.20425e-06
0.02735	0.00798726			-1.56304	-2.0976			5.97465e-06
0.027545	0.00791881			-1.55996	-2.10134			6.00822e-06
0.02774	0.0081122			-1.55689	-2.09086			6.2424e-06
0.027935	0.00802322			-1.55385	-2.09565			6.26103e-06
0.028131	0.00794893			-1.55081	-2.09969			6.29041e-06
0.028326	0.00780854			-1.54781	-2.10743			6.26528e-06
0.028521	0.00807283			-1.54484	-2.09297			6.56682e-06
0.028716	0.00797118			-1.54188	-2.09848			6.5731e-06
0.028911	0.00815767			-1.53894	-2.08843			6.81856e-06
0.029107	0.00820337			-1.536	-2.08601			6.95004e-06
0.029302	0.0083184			-1.5331	-2.07996			7.14224e-06
0.029497	0.00787531			-1.53022	-2.10373			6.85209e-06
0.029692	0.00791285			-1.52736	-2.10167			6.97609e-06
0.029887	0.00783373			-1.52452	-2.10603			6.99734e-06
0.030083	0.00757259			-1.52168	-2.12076			6.85309e-06
0.030278	0.00741238			-1.51887	-2.13004			6.79535e-06
0.030473	0.00760624			-1.51608	-2.11883			7.06318e-06
0.030668	0.00780788			-1.51331	-2.10747			7.34352e-06
0.030863	0.00729319			-1.51056	-2.13708			6.94694e-06
0.031059	0.00779005			-1.50781	-2.10846			7.51476e-06
0.031254	0.00786651			-1.50509	-2.10422			7.68411e-06
0.031449	0.00780743			-1.50239	-2.10749			7.72186e-06
0.031644	0.0078439			-1.49971	-2.10547			7.85443e-06
0.031839	0.00791003			-1.49704	-2.10182			8.01857e-06
0.032035	0.00775271			-1.49438	-2.11055			7.95615e-06
0.03223	0.00748021			-1.49174	-2.12609			7.77024e-06
0.032425	0.00729988			-1.48912	-2.13668			7.67495e-06
0.03262	0.00699985			-1.48652	-2.15491			7.44829e-06
0.032815	0.00692084			-1.48393	-2.15984			7.45253e-06
0.033011	0.00735065			-1.48134	-2.13367			8.0102e-06
0.033206	0.00752047			-1.47878	-2.12376			8.29236e-06
0.033401	0.00733441			-1.47624	-2.13463			8.18246e-06
0.033596	0.007109			-1.47371	-2.14819			8.02387e-06
0.033791	0.00731389			-1.4712	-2.13585			8.35123e-06
0.033986	0.00736112			-1.4687	-2.13306			8.50245e-06
0.034182	0.00733301			-1.4662	-2.13472			8.56796e-06
0.034377	0.00774834			-1.46373	-2.11079			9.15682e-06
0.034572	0.00757989			-1.46128	-2.12034			9.05966e-06
0.034767	0.00763127			-1.45883	-2.1174			9.22425e-06
0.034962	0.00721142			-1.4564	-2.14198			8.81482e-06
0.035158	0.00681151			-1.45398	-2.16676			8.41961e-06
0.035353	0.00710194			-1.45157	-2.14862			8.87625e-06
0.035548	0.00702304			-1.44918	-2.15347			8.87474e-06
0.035743	0.00649342			-1.44681	-2.18753			8.29575e-06
0.035938	0.00627913			-1.44445	-2.2021			8.10975e-06
0.036134	0.00647657			-1.44208	-2.18865			8.45624e-06
0.036329	0.00664082			-1.43975	-2.17778			8.76453e-06
0.036524	0.00649525			-1.43742	-2.1874			8.66468e-06
0.036719	0.00665378			-1.43511	-2.17693			8.97119e-06
0.036914	0.00654968			-1.43281	-2.18378			8.92488e-06
0.03711	0.00666192			-1.43051	-2.1764			9.17448e-06
0.037305	0.00662374			-1.42823	-2.1789			9.21801e-06
0.0375	0.00625125			-1.42597	-2.20403			8.79082e-06
0.037695	0.00665733			-1.42372	-2.1767			9.45949e-06
0.03789	0.00696013			-1.42148	-2.15738			9.99233e-06
0.038086	0.00690914			-1.41923	-2.16058			1.0022e-05
0.038281	0.00640731			-1.41702	-2.19332			9.3895e-06
0.038476	0.00661059			-1.41481	-2.17976			9.78633e-06
0.038671	0.00662455			-1.41261	-2.17884			9.90666e-06
0.038866	0.00638383			-1.41043	-2.19492			9.6432e-06
0.039062	0.00613025			-1.40825	-2.21252			9.35378e-06
0.039257	0.00626059			-1.40608	-2.20338			9.64827e-06
0.039452	0.00640173			-1.40393	-2.1937			9.96404e-06
0.039647	0.00665686			-1.40179	-2.17673			1.04638e-05
0.039842	0.00639776			-1.39966	-2.19397			1.01557e-05
0.040038	0.0062295			-1.39753	-2.20555			9.98615e-06
0.040233	0.00619929			-1.39542	-2.20766			1.00348e-05
0.040428	0.00633792			-1.39332	-2.19805			1.03588e-05
0.040623	0.00639677			-1.39123	-2.19404			1.05561e-05
0.040818	0.00604784			-1.38915	-2.2184			1.00764e-05
0.041014	0.00576658			-1.38707	-2.23908			9.70024e-06
0.041209	0.00587337			-1.38501	-2.23111			9.97405e-06
0.041404	0.00597906			-1.38296	-2.22337			1.02499e-05
0.041599	0.00606242			-1.38092	-2.21735			1.04909e-05
0.041794	0.00612733			-1.37889	-2.21273			1.07028e-05
0.041989	0.00594812			-1.37686	-2.22562			1.0487e-05
0.042185	0.0061078			-1.37484	-2.21412			1.08693e-05
0.04238	0.00620571			-1.37284	-2.20721			1.11459e-05
0.042575	0.00598036			-1.37085	-2.22327			1.08402e-05
0.04277	0.00568105			-1.36886	-2.24557			1.03922e-05
0.042965	0.00569502			-1.36689	-2.2445			1.0513e-05
0.043161	0.00579077			-1.36491	-2.23726			1.07875e-05
0.043356	0.00567732			-1.36295	-2.24586			1.06719e-05
0.043551	0.00571449			-1.361	-2.24302			1.08386e-05
0.043746	0.00616877			-1.35906	-2.2098			1.18053e-05
0.043941	0.00614831			-1.35713	-2.21124			1.18712e-05
0.044137	0.00591507			-1.3552	-2.22804			1.1523e-05
0.044332	0.00587224			-1.35328	-2.2312			1.15409e-05
0.044527	0.00575255			-1.35138	-2.24014			1.14053e-05
0.044722	0.00577247			-1.34948	-2.23864			1.15453e-05
0.044917	0.00547669			-1.34759	-2.26148			1.10494e-05
0.045113	0.00560488			-1.3457	-2.25143			1.1407e-05
0.045308	0.00535778			-1.34383	-2.27102			1.09985e-05
0.045503	0.00533722			-1.34196	-2.27268			1.10508e-05
0.045698	0.00563667			-1.3401	-2.24898			1.17711e-05
0.045893	0.00550352			-1.33825	-2.25936			1.15913e-05
0.046089	0.00534686			-1.3364	-2.2719			1.13578e-05
0.046284	0.00522882			-1.33457	-2.2816			1.12012e-05
0.046479	0.00536254			-1.33274	-2.27063			1.15847e-05
0.046674	0.00508001			-1.33092	-2.29414			1.10666e-05
0.046869	0.00518306			-1.32911	-2.28541			1.13856e-05
0.047065	0.00516221			-1.3273	-2.28716			1.14349e-05
0.04726	0.00520212			-1.32551	-2.28382			1.1619e-05
0.047455	0.00514867			-1.32372	-2.2883			1.15947e-05
0.04765	0.00521955			-1.32194	-2.28237			1.18511e-05
0.047845	0.0050233			-1.32016	-2.29901			1.14991e-05
0.048041	0.00513362			-1.31839	-2.28958			1.18481e-05
0.048236	0.00488691			-1.31663	-2.31097			1.13704e-05
0.048431	0.00497065			-1.31488	-2.30359			1.1659e-05
0.048626	0.00487682			-1.31313	-2.31186			1.15312e-05
0.048821	0.00474443			-1.31139	-2.32382			1.13083e-05
0.049017	0.00492822			-1.30965	-2.30731			1.18409e-05
0.049212	0.00535881			-1.30793	-2.27093			1.29781e-05
0.049407	0.00507713			-1.30621	-2.29438			1.23935e-05
0.049602	0.00484537			-1.3045	-2.31467			1.19213e-05
0.049797	0.00486728			-1.3028	-2.31271			1.20696e-05
0.049992	0.00490222			-1.3011	-2.30961			1.22516e-05
0.050188	0.00475474			-1.2994	-2.32287			1.19764e-05
0.050383	0.00518198			-1.29772	-2.2855			1.31542e-05
0.050578	0.0051898			-1.29604	-2.28485			1.32762e-05
0.050773	0.00496933			-1.29437	-2.3037			1.28104e-05
0.050968	0.00487258			-1.2927	-2.31224			1.26577e-05
0.051164	0.00472651			-1.29104	-2.32546			1.23728e-05
0.051359	0.00493885			-1.28938	-2.30637			1.30274e-05
0.051554	0.00504423			-1.28774	-2.29721			1.34066e-05
0.051749	0.00486054			-1.2861	-2.31332			1.30163e-05
0.051944	0.0047424			-1.28446	-2.324			1.27958e-05
0.05214	0.00465017			-1.28283	-2.33253			1.26419e-05
0.052335	0.004904			-1.28121	-2.30945			1.34318e-05
0.05253	0.00480246			-1.27959	-2.31854			1.32519e-05
0.052725	0.00478484			-1.27798	-2.32013			1.33015e-05
0.05292	0.00465525			-1.27638	-2.33206			1.30372e-05
0.053116	0.00481822			-1.27477	-2.31711			1.35937e-05
0.053311	0.00469623			-1.27318	-2.32825			1.3347e-05
0.053506	0.00450298			-1.2716	-2.3465			1.28915e-05
0.053701	0.00427223			-1.27002	-2.36935			1.23202e-05
0.053896	0.00429052			-1.26844	-2.36749			1.2463e-05
0.054092	0.00440014			-1.26687	-2.35653			1.28746e-05
0.054287	0.00454728			-1.2653	-2.34225			1.34012e-05
0.054482	0.0044223			-1.26375	-2.35435			1.31267e-05
0.054677	0.00453326			-1.2622	-2.34359			1.35525e-05
0.054872	0.00438197			-1.26065	-2.35833			1.31938e-05
0.055068	0.00457787			-1.2591	-2.33934			1.38823e-05
0.055263	0.00449627			-1.25757	-2.34715			1.37316e-05
0.055458	0.00412273			-1.25604	-2.38482			1.26798e-05
0.055653	0.00413585			-1.25451	-2.38344			1.28098e-05
0.055848	0.0043969			-1.25299	-2.35685			1.37139e-05
0.056044	0.00431824			-1.25147	-2.36469			1.35633e-05
0.056239	0.00422573			-1.24996	-2.3741			1.33652e-05
0.056434	0.00422676			-1.24846	-2.37399			1.34614e-05
0.056629	0.00416776			-1.24696	-2.3801			1.33654e-05
0.056824	0.00423595			-1.24547	-2.37305			1.36777e-05
0.05702	0.0042942			-1.24397	-2.36712			1.39616e-05
0.057215	0.00400373			-1.24249	-2.39754			1.31064e-05
0.05741	0.0039506			-1.24101	-2.40334			1.30208e-05
0.057605	0.00394696			-1.23954	-2.40374			1.30973e-05
0.0578	0.00394741			-1.23807	-2.40369			1.31877e-05
0.057995	0.0037257			-1.23661	-2.42879			1.25311e-05
0.058191	0.00386543			-1.23514	-2.4128			1.30891e-05
0.058386	0.00396061			-1.23369	-2.40224			1.35014e-05
0.058581	0.00386808			-1.23224	-2.4125			1.32742e-05
0.058776	0.00424281			-1.2308	-2.37235			1.46573e-05
0.058971	0.00443618			-1.22936	-2.35299			1.54272e-05
0.059167	0.00435971			-1.22792	-2.36054			1.52622e-05
0.059362	0.00426414			-1.22649	-2.37017			1.50262e-05
0.059557	0.00410149			-1.22507	-2.38706			1.45481e-05
0.059752	0.00404178			-1.22365	-2.39343			1.44304e-05
0.059947	0.00398488			-1.22223	-2.39958			1.43202e-05
0.060143	0.00410064			-1.22081	-2.38715			1.48328e-05
0.060338	0.00395712			-1.21941	-2.40262			1.44066e-05
0.060533	0.00380194			-1.21801	-2.41999			1.39312e-05
0.060728	0.00367322			-1.21661	-2.43495			1.35464e-05
0.060923	0.00360278			-1.21522	-2.44336			1.33721e-05
0.061119	0.0037119			-1.21382	-2.4304			1.38659e-05
0.061314	0.00368707			-1.21244	-2.43332			1.38612e-05
0.061509	0.00369052			-1.21106	-2.43291			1.39626e-05
0.061704	0.00360747			-1.20969	-2.4428			1.3735e-05
0.061899	0.00355976			-1.20832	-2.44858			1.36392e-05
0.062095	0.00329311			-1.20694	-2.48239			1.26975e-05
0.06229	0.00340697			-1.20558	-2.46763			1.32192e-05
0.062485	0.00342137			-1.20422	-2.4658			1.33583e-05
0.06268	0.00356278			-1.20287	-2.44821			1.39974e-05
0.062875	0.00365224			-1.20152	-2.43744			1.44383e-05
0.063071	0.00356279			-1.20017	-2.44821			1.41726e-05
0.063266	0.00349991			-1.19883	-2.45594			1.40087e-05
0.063461	0.00340434			-1.19749	-2.46797			1.37103e-05
0.063656	0.00325783			-1.19616	-2.48707			1.3201e-05
0.063851	0.00323175			-1.19483	-2.49056			1.31757e-05
0.064047	0.00341086			-1.1935	-2.46714			1.39914e-05
0.064242	0.00363863			-1.19218	-2.43906			1.50168e-05
0.064437	0.00356542			-1.19086	-2.44789			1.48041e-05
0.064632	0.00329385			-1.18955	-2.4823			1.37594e-05
0.064827	0.00350199			-1.18824	-2.45569			1.47173e-05
0.065023	0.00362359			-1.18693	-2.44086			1.53205e-05
0.065218	0.00375406			-1.18563	-2.4255			1.59675e-05
0.065413	0.00381313			-1.18434	-2.41872			1.63159e-05
0.065608	0.00358154			-1.18304	-2.44593			1.54164e-05
0.065803	0.00339619			-1.18175	-2.46901			1.47056e-05
0.065998	0.00341991			-1.18047	-2.46599			1.48962e-05
0.066194	0.00345235			-1.17918	-2.46189			1.5127e-05
0.066389	0.00343757			-1.1779	-2.46375			1.51511e-05
0.066584	0.00348503			-1.17663	-2.45779			1.54506e-05
0.066779	0.0033883			-1.17536	-2.47002			1.51099e-05
0.066974	0.00327606			-1.17409	-2.48465			1.46948e-05
0.06717	0.00334864			-1.17282	-2.47513			1.51084e-05
0.067365	0.00329992			-1.17157	-2.4815			1.49752e-05
0.06756	0.00328372			-1.17031	-2.48363			1.49881e-05
0.067755	0.00333347			-1.16906	-2.4771			1.53031e-05
0.06795	0.00353612			-1.16781	-2.45147			1.6327e-05
0.068146	0.00331791			-1.16656	-2.47914			1.5408e-05
0.068341	0.00315703			-1.16532	-2.50072			1.47449e-05
0.068536	0.00339833			-1.16408	-2.46873			1.59626e-05
0.068731	0.00329263			-1.16285	-2.48246			1.55542e-05
0.068926	0.00340827			-1.16162	-2.46747			1.6192e-05
0.069122	0.00333581			-1.16038	-2.4768			1.5938e-05
0.069317	0.00317567			-1.15916	-2.49816			1.52586e-05
0.069512	0.00317065			-1.15794	-2.49885			1.53203e-05
0.069707	0.003114			-1.15672	-2.50668			1.51311e-05
0.069902	0.00279241			-1.15551	-2.55402			1.36445e-05
0.070098	0.00302741			-1.15429	-2.51893			1.48759e-05
0.070293	0.00324227			-1.15309	-2.48915			1.60204e-05
0.070488	0.00312056			-1.15188	-2.50577			1.55047e-05
0.070683	0.00305687			-1.15069	-2.51472			1.52724e-05
0.070878	0.00313747			-1.14949	-2.50342			1.57617e-05
0.071074	0.00310379			-1.14829	-2.50811			1.56788e-05
0.071269	0.00321146			-1.1471	-2.4933			1.63119e-05
0.071464	0.00291969			-1.14591	-2.53466			1.49112e-05
0.071659	0.00278909			-1.14473	-2.55454			1.4322e-05
0.071854	0.00291433			-1.14355	-2.53546			1.50467e-05
0.07205	0.00321722			-1.14237	-2.49252			1.67012e-05
0.072245	0.00321868			-1.14119	-2.49232			1.67994e-05
0.07244	0.00300731			-1.14002	-2.52182			1.5781e-05
0.072635	0.0029422			-1.13885	-2.53133			1.55226e-05
0.07283	0.00287872			-1.13769	-2.5408			1.52693e-05
0.073026	0.00272428			-1.13652	-2.56475			1.4528e-05
0.073221	0.00295992			-1.13536	-2.52872			1.58691e-05
0.073416	0.0028043			-1.13421	-2.55218			1.51149e-05
0.073611	0.00293772			-1.13306	-2.53199			1.59183e-05
0.073806	0.00309069			-1.13191	-2.50994			1.6836e-05
0.074002	0.00296216			-1.13076	-2.52839			1.62217e-05
0.074197	0.00284355			-1.12961	-2.54614			1.56543e-05
0.074392	0.00257708			-1.12847	-2.58887			1.4262e-05
0.074587	0.00272306			-1.12734	-2.56494			1.5149e-05
0.074782	0.00261758			-1.1262	-2.5821			1.46384e-05
0.074977	0.00267874			-1.12507	-2.57207			1.50587e-05
0.075173	0.00265957			-1.12394	-2.57519			1.50292e-05
0.075368	0.00275404			-1.12281	-2.56003			1.56439e-05
0.075563	0.00296648			-1.12169	-2.52776			1.69379e-05
0.075758	0.00299509			-1.12057	-2.52359			1.71896e-05
0.075953	0.00295211			-1.11946	-2.52987			1.70303e-05
0.076149	0.0028567			-1.11834	-2.54414			1.65651e-05
0.076344	0.00298036			-1.11723	-2.52573			1.73707e-05
0.076539	0.00299137			-1.11612	-2.52413			1.75241e-05
0.076734	0.00273491			-1.11501	-2.56306			1.61034e-05
0.076929	0.00258006			-1.11391	-2.58837			1.5269e-05
0.077125	0.00255835			-1.1128	-2.59204			1.52177e-05
0.07732	0.00262609			-1.11171	-2.58069			1.56998e-05
0.077515	0.00275187			-1.11061	-2.56037			1.65348e-05
0.07771	0.00244364			-1.10952	-2.61196			1.47568e-05
0.077905	0.00255394			-1.10843	-2.59279			1.55003e-05
0.078101	0.00261645			-1.10734	-2.58229			1.59597e-05
0.078296	0.00247808			-1.10626	-2.60588			1.51913e-05
0.078491	0.00245062			-1.10518	-2.61072			1.50979e-05
0.078686	0.00244297			-1.1041	-2.61208			1.51256e-05
0.078881	0.00238854			-1.10303	-2.62187			1.4862e-05
0.079077	0.00248546			-1.10195	-2.60459			1.5542e-05
0.079272	0.00249083			-1.10088	-2.60366			1.56525e-05
0.079467	0.00246003			-1.09981	-2.60906			1.55351e-05
0.079662	0.00255594			-1.09875	-2.59245			1.62201e-05
0.079857	0.00243705			-1.09769	-2.61314			1.55414e-05
0.080053	0.00245244			-1.09662	-2.6104			1.57164e-05
0.080248	0.00254467			-1.09557	-2.59437			1.6387e-05
0.080443	0.00253462			-1.09451	-2.59609			1.64017e-05
0.080638	0.0025843			-1.09346	-2.58766			1.68044e-05
0.080833	0.00274673			-1.09241	-2.56118			1.79471e-05
0.081029	0.00279499			-1.09136	-2.55362			1.83511e-05
0.081224	0.00277744			-1.09032	-2.55636			1.83237e-05
0.081419	0.0025402			-1.08927	-2.59513			1.68391e-05
0.081614	0.0023742			-1.08824	-2.62448			1.58142e-05
0.081809	0.0023374			-1.0872	-2.63127			1.56435e-05
0.082005	0.00242291			-1.08616	-2.61566			1.62936e-05
0.0822	0.002515			-1.08513	-2.59946			1.69935e-05
0.082395	0.00246854			-1.0841	-2.60756			1.67588e-05
0.08259	0.00230178			-1.08307	-2.63794			1.57007e-05
0.082785	0.00234728			-1.08205	-2.62944			1.60867e-05
0.08298	0.00236175			-1.08103	-2.62677			1.62623e-05
0.083176	0.00253796			-1.08	-2.59552			1.75582e-05
0.083371	0.00244722			-1.07898	-2.61133			1.70099e-05
0.083566	0.0024034			-1.07797	-2.61917			1.67836e-05
0.083761	0.00241154			-1.07696	-2.61771			1.69191e-05
0.083956	0.00239154			-1.07595	-2.62132			1.6857e-05
0.084152	0.00221707			-1.07494	-2.65422			1.57003e-05
0.084347	0.00235924			-1.07393	-2.62723			1.67846e-05
0.084542	0.00240475			-1.07293	-2.61893			1.71876e-05
0.084737	0.00245469			-1.07193	-2.61			1.76256e-05
0.084932	0.00244609			-1.07093	-2.61153			1.76447e-05
0.085128	0.00225152			-1.06993	-2.64752			1.63163e-05
0.085323	0.00200492			-1.06893	-2.6979			1.45958e-05
0.085518	0.0021824			-1.06794	-2.66107			1.59606e-05
0.085713	0.00211529			-1.06695	-2.67463			1.55404e-05
0.085908	0.00218405			-1.06597	-2.66074			1.61187e-05
0.086104	0.00219352			-1.06498	-2.65886			1.62625e-05
0.086299	0.00225155			-1.06399	-2.64752			1.67685e-05
0.086494	0.00226028			-1.06301	-2.64584			1.69096e-05
0.086689	0.00228748			-1.06204	-2.64064			1.71904e-05
0.086884	0.00217894			-1.06106	-2.66175			1.64484e-05
0.08708	0.00210766			-1.06008	-2.6762			1.59822e-05
0.087275	0.00208005			-1.05911	-2.68193			1.58436e-05
0.08747	0.00201588			-1.05814	-2.69554			1.54235e-05
0.087665	0.00216341			-1.05717	-2.66486			1.66261e-05
0.08786	0.00207796			-1.05621	-2.68236			1.60406e-05
0.088056	0.00209933			-1.05524	-2.67792			1.62779e-05
0.088251	0.00203042			-1.05428	-2.69241			1.58134e-05
0.088446	0.00221337			-1.05332	-2.65495			1.73145e-05
0.088641	0.00215571			-1.05237	-2.66641			1.69379e-05
0.088836	0.00219833			-1.05141	-2.65791			1.73489e-05
0.089032	0.00222453			-1.05045	-2.65276			1.76332e-05
0.089227	0.00224031			-1.0495	-2.64969			1.78361e-05
0.089422	0.00227502			-1.04856	-2.64301			1.81917e-05
0.089617	0.00229657			-1.04761	-2.63892			1.84442e-05
0.089812	0.00219087			-1.04667	-2.65938			1.7672e-05
0.090008	0.00217616			-1.04572	-2.66231			1.763e-05
0.090203	0.00208042			-1.04478	-2.68185			1.69275e-05
0.090398	0.00213289			-1.04384	-2.67103			1.74295e-05
0.090593	0.00200226			-1.04291	-2.69848			1.64327e-05
0.090788	0.00200804			-1.04197	-2.69723			1.65512e-05
0.090983	0.00201446			-1.04104	-2.69584			1.66755e-05
0.091179	0.00210111			-1.04011	-2.67755			1.74678e-05
0.091374	0.00210511			-1.03918	-2.67673			1.7576e-05
0.091569	0.00209283			-1.03825	-2.67927			1.75481e-05
0.091764	0.00208639			-1.03733	-2.6806			1.75687e-05
0.091959	0.00215484			-1.03641	-2.66658			1.82223e-05
0.092155	0.0021093			-1.03548	-2.67586			1.79133e-05
0.09235	0.00193991			-1.03456	-2.71222			1.65446e-05
0.092545	0.00202994			-1.03365	-2.69252			1.73856e-05
0.09274	0.00206027			-1.03273	-2.68608			1.77198e-05
0.092935	0.00208717			-1.03182	-2.68044			1.80267e-05
0.093131	0.00201661			-1.03091	-2.69538			1.74908e-05
0.093326	0.00203005			-1.03	-2.69249			1.76812e-05
0.093521	0.00202224			-1.02909	-2.69417			1.76869e-05
0.093716	0.00199			-1.02819	-2.70115			1.74776e-05
0.093911	0.0020597			-1.02728	-2.6862			1.81651e-05
0.094107	0.00199553			-1.02638	-2.69994			1.76727e-05
0.094302	0.00191596			-1.02548	-2.71761			1.70384e-05
0.094497	0.00191642			-1.02458	-2.71751			1.7113e-05
0.094692	0.00188092			-1.02369	-2.72563			1.68654e-05
0.094887	0.00179488			-1.02279	-2.74596			1.61603e-05
0.095083	0.00187993			-1.0219	-2.72586			1.6996e-05
0.095278	0.00189845			-1.02101	-2.7216			1.72339e-05
0.095473	0.00190806			-1.02012	-2.71941			1.73921e-05
0.095668	0.00194508			-1.01923	-2.71106			1.78021e-05
0.095863	0.00206019			-1.01835	-2.68609			1.89326e-05
0.096059	0.0020392			-1.01746	-2.69054			1.88164e-05
0.096254	0.00190821			-1.01658	-2.71937			1.76792e-05
0.096449	0.0019857			-1.0157	-2.70209			1.84718e-05
0.096644	0.00185423			-1.01483	-2.73184			1.73186e-05
0.096839	0.00183033			-1.01395	-2.73747			1.71645e-05
0.097035	0.00194216			-1.01307	-2.71171			1.8287e-05
0.09723	0.00201529			-1.0122	-2.69566			1.90519e-05
0.097425	0.00207795			-1.01133	-2.68236			1.97231e-05
0.09762	0.00198558			-1.01046	-2.70211			1.89219e-05
0.097815	0.00186955			-1.00959	-2.72826			1.78874e-05
0.098011	0.00206917			-1.00873	-2.6842			1.98768e-05
0.098206	0.00196451			-1.00786	-2.70675			1.89466e-05
0.098401	0.0017944			-1.007	-2.74608			1.73747e-05
0.098596	0.00182544			-1.00614	-2.73863			1.77454e-05
0.098791	0.00171803			-1.00528	-2.76497			1.67674e-05
0.098986	0.00179648			-1.00443	-2.74558			1.76023e-05
0.099182	0.00166157			-1.00357	-2.77948			1.6345e-05
0.099377	0.00167799			-1.00271	-2.77521			1.65715e-05
0.099572	0.00166881			-1.00186	-2.77759			1.65456e-05
0.099767	0.0017254			-1.00101	-2.76311			1.71737e-05
0.099962	0.00169791			-1.00017	-2.77009			1.69662e-05
0.10016	0.00158942			-0.999306	-2.79876			1.59451e-05
0.10035	0.0015131			-0.998483	-2.82013			1.52371e-05
0.10055	0.00158856			-0.997618	-2.799			1.60608e-05
0.10074	0.00169045			-0.996798	-2.772			1.71556e-05
0.10094	0.00181001			-0.995937	-2.74232			1.8442e-05
0.10113	0.00185333			-0.99512	-2.73205			1.89545e-05
0.10133	0.00191488			-0.994262	-2.71786			1.96615e-05
0.10152	0.00201269			-0.993448	-2.69622			2.07434e-05
0.10172	0.00189093			-0.992594	-2.72332			1.95654e-05
0.10191	0.00178068			-0.991783	-2.74941			1.84935e-05
0.10211	0.00175373			-0.990932	-2.75604			1.82852e-05
0.1023	0.00165662			-0.990124	-2.78078			1.7337e-05
0.1025	0.0018578			-0.989276	-2.731			1.95185e-05
0.1027	0.00187581			-0.98843	-2.72681			1.97847e-05
0.10289	0.00182664			-0.987627	-2.73835			1.93375e-05
0.10309	0.00182412			-0.986783	-2.73895			1.93859e-05
0.10328	0.00173804			-0.985984	-2.75994			1.85393e-05
0.10348	0.00157545			-0.985144	-2.8026			1.68701e-05
0.10367	0.0016533			-0.984347	-2.78165			1.77688e-05
0.10387	0.00157204			-0.98351	-2.80354			1.69607e-05
0.10406	0.00158712			-0.982716	-2.79939			1.71861e-05
0.10426	0.00170894			-0.981882	-2.76727			1.85764e-05
0.10445	0.0015842			-0.981092	-2.80019			1.72833e-05
0.10465	0.00162007			-0.980261	-2.79047			1.77424e-05
0.10484	0.00171886			-0.979473	-2.76476			1.88927e-05
0.10504	0.00175691			-0.978645	-2.75525			1.93847e-05
0.10523	0.00164731			-0.97786	-2.78322			1.82412e-05
0.10543	0.00158851			-0.977036	-2.79901			1.76571e-05
0.10562	0.00167926			-0.976254	-2.77488			1.87331e-05
0.10582	0.00170765			-0.975432	-2.7676			1.9122e-05
0.10601	0.00171168			-0.974653	-2.76658			1.92361e-05
0.10621	0.00156506			-0.973835	-2.80547			1.76548e-05
0.1064	0.00156034			-0.973058	-2.80678			1.76645e-05
0.1066	0.00156778			-0.972243	-2.80471			1.78156e-05
0.10679	0.00155792			-0.971469	-2.80745			1.77667e-05
0.10699	0.00147206			-0.970657	-2.83207			1.68505e-05
0.10718	0.00156036			-0.969886	-2.80678			1.79247e-05
0.10738	0.00159837			-0.969077	-2.79632			1.84299e-05
0.10758	0.001645			-0.968268	-2.78383			1.90383e-05
0.10777	0.00156048			-0.967502	-2.80674			1.8124e-05
0.10797	0.00146085			-0.966697	-2.83539			1.70299e-05
0.10816	0.00152197			-0.965933	-2.81759			1.78049e-05
0.10836	0.00144843			-0.965131	-2.8391			1.70073e-05
0.10855	0.00157806			-0.96437	-2.80188			1.85944e-05
0.10875	0.00168251			-0.963571	-2.77404			1.98983e-05
0.10894	0.00170429			-0.962813	-2.76846			2.02264e-05
0.10914	0.00154996			-0.962016	-2.80968			1.84624e-05
0.10933	0.00149605			-0.961261	-2.82505			1.78824e-05
0.10953	0.00143792			-0.960467	-2.84227			1.72505e-05
0.10972	0.00151925			-0.959714	-2.81837			1.82895e-05
0.10992	0.00163639			-0.958923	-2.78611			1.97715e-05
0.11011	0.00154759			-0.958173	-2.81034			1.87633e-05
0.11031	0.00146799			-0.957385	-2.83328			1.78629e-05
0.1105	0.00136947			-0.956638	-2.86345			1.67216e-05
0.1107	0.00145967			-0.955852	-2.83575			1.78875e-05
0.11089	0.00146748			-0.955108	-2.83343			1.8045e-05
0.11109	0.00144121			-0.954325	-2.84127			1.7786e-05
0.11128	0.00151214			-0.953583	-2.82041			1.87252e-05
0.11148	0.00150987			-0.952803	-2.82106			1.87643e-05
0.11167	0.00154464			-0.952063	-2.81117			1.9262e-05
0.11187	0.00139357			-0.951286	-2.85587			1.74404e-05
0.11206	0.00155312			-0.950549	-2.80879			1.95032e-05
0.11226	0.0014268			-0.949775	-2.84564			1.7981e-05
0.11245	0.00152013			-0.949041	-2.81812			1.9222e-05
0.11265	0.00151238			-0.948269	-2.82034			1.91921e-05
0.11285	0.00166518			-0.947498	-2.77854			2.12063e-05
0.11304	0.00153308			-0.946768	-2.81444			1.95898e-05
0.11324	0.0014781			-0.946	-2.8303			1.89541e-05
0.11343	0.00143142			-0.945272	-2.84423			1.84172e-05
0.11363	0.0014345			-0.944507	-2.8433			1.85219e-05
0.11382	0.00133987			-0.943781	-2.87294			1.7358e-05
0.11402	0.00135091			-0.943019	-2.86937			1.75626e-05
0.11421	0.00142726			-0.942296	-2.8455			1.86171e-05
0.11441	0.00138123			-0.941536	-2.85973			1.80798e-05
0.1146	0.0015049			-0.940815	-2.82249			1.97641e-05
0.1148	0.00157706			-0.940058	-2.80215			2.07841e-05
0.11499	0.00145944			-0.93934	-2.83581			1.92977e-05
0.11519	0.00129966			-0.938585	-2.88617			1.72448e-05
0.11538	0.00124869			-0.937869	-2.90355			1.66232e-05
0.11558	0.00133121			-0.937117	-2.87575			1.77833e-05
0.11577	0.00131145			-0.936404	-2.88225			1.7577e-05
0.11597	0.00136119			-0.935654	-2.86608			1.83067e-05
0.11616	0.00145602			-0.934943	-2.83683			1.96463e-05
0.11636	0.00138155			-0.934196	-2.85963			1.87057e-05
0.11655	0.00143125			-0.933488	-2.84428			1.9442e-05
0.11675	0.00141784			-0.932743	-2.84837			1.9326e-05
0.11694	0.00134672			-0.932037	-2.87072			1.84163e-05
0.11714	0.00144305			-0.931295	-2.84072			1.98012e-05
0.11733	0.00133993			-0.930591	-2.87292			1.84459e-05
0.11753	0.00123415			-0.929851	-2.90863			1.70477e-05
0.11773	0.00126314			-0.929113	-2.89855			1.75076e-05
0.11792	0.00124476			-0.928413	-2.90491			1.73085e-05
0.11812	0.00117627			-0.927677	-2.92949			1.64117e-05
0.11831	0.00113425			-0.926979	-2.94529			1.58764e-05
0.11851	0.00134121			-0.926245	-2.8725			1.88368e-05
0.1187	0.00130597			-0.925549	-2.88407			1.84007e-05
0.1189	0.00127458			-0.924818	-2.89463			1.8019e-05
0.11909	0.00133966			-0.924125	-2.87301			1.89996e-05
0.11929	0.00150036			-0.923396	-2.8238			2.13503e-05
0.11948	0.00144924			-0.922705	-2.83886			2.06886e-05
0.11968	0.00139019			-0.921978	-2.85693			1.99121e-05
0.11987	0.00145607			-0.921289	-2.83682			2.0922e-05
0.12007	0.00134838			-0.920565	-2.87019			1.94393e-05
0.12026	0.00134305			-0.919879	-2.87191			1.94238e-05
0.12046	0.00133118			-0.919157	-2.87576			1.93162e-05
0.12065	0.00133521			-0.918473	-2.87445			1.94359e-05
0.12085	0.00119968			-0.917753	-2.92093			1.7521e-05
0.12104	0.00133875			-0.917071	-2.8733			1.96136e-05
0.12124	0.00135058			-0.916354	-2.86948			1.98524e-05
0.12143	0.00128986			-0.915674	-2.88946			1.90193e-05
0.12163	0.00124254			-0.914959	-2.90569			1.8382e-05
0.12182	0.00132335			-0.914281	-2.87833			1.96387e-05
0.12202	0.0011844			-0.913569	-2.9265			1.76344e-05
0.12221	0.00127155			-0.912893	-2.89567			1.8991e-05
0.12241	0.00130454			-0.912183	-2.88454			1.95475e-05
0.12261	0.00121363			-0.911474	-2.91591			1.82448e-05
0.1228	0.00127578			-0.910802	-2.89422			1.92386e-05
0.123	0.00139257			-0.910095	-2.85618			2.10682e-05
0.12319	0.0014275			-0.909425	-2.84542			2.16634e-05
0.12339	0.00141635			-0.90872	-2.84883			2.15641e-05
0.12358	0.00140871			-0.908052	-2.85118			2.15138e-05
0.12378	0.00126989			-0.90735	-2.89623			1.94566e-05
0.12397	0.00117966			-0.906683	-2.92824			1.81297e-05
0.12417	0.00110105			-0.905983	-2.95819			1.69762e-05
0.12436	0.00129901			-0.905319	-2.88639			2.00897e-05
0.12456	0.00120831			-0.904621	-2.91782			1.87472e-05
0.12475	0.00107246			-0.903959	-2.96962			1.66902e-05
0.12495	0.00116059			-0.903264	-2.93532			1.81197e-05
0.12514	0.00134596			-0.902604	-2.87097			2.10778e-05
0.12534	0.00117771			-0.90191	-2.92896			1.8502e-05
0.12553	0.00129579			-0.901252	-2.88747			2.04188e-05
0.12573	0.00116149			-0.900561	-2.93498			1.83609e-05
0.12592	0.00102081			-0.899905	-2.99106			1.61858e-05
0.12612	0.00119468			-0.899216	-2.92275			1.90029e-05
0.12631	0.00119533			-0.898562	-2.92251			1.90706e-05
0.12651	0.00115695			-0.897875	-2.93669			1.85167e-05
0.1267	0.00106507			-0.897223	-2.97262			1.70975e-05
0.1269	0.00110996			-0.896538	-2.95469			1.78744e-05
0.12709	0.00124441			-0.895889	-2.90504			2.00995e-05
0.12729	0.00115343			-0.895206	-2.93801			1.86887e-05
0.12748	0.00114712			-0.894558	-2.94039			1.8642e-05
0.12768	0.00114923			-0.893877	-2.93959			1.8735e-05
0.12788	0.0011456			-0.893197	-2.94097			1.87343e-05
0.12807	0.00103382			-0.892553	-2.98556			1.69566e-05
0.12827	0.000945467			-0.891875	-3.02435			1.5556e-05
0.12846	0.00109551			-0.891232	-2.96038			1.80781e-05
0.12866	0.00114702			-0.890556	-2.94043			1.89871e-05
0.12885	0.00103128			-0.889916	-2.98662			1.71216e-05
0.12905	0.000936046			-0.889242	-3.0287			1.55888e-05
0.12924	0.00111896			-0.888603	-2.95119			1.869e-05
0.12944	0.00098921			-0.887931	-3.00471			1.65739e-05
0.12963	0.0011138			-0.887294	-2.95319			1.87162e-05
0.12983	0.00116356			-0.886625	-2.93421			1.96128e-05
0.13002	0.00114483			-0.88599	-2.94126			1.93536e-05
0.13022	0.00122973			-0.885322	-2.91019			2.08528e-05
0.13041	0.00123593			-0.884689	-2.90801			2.10192e-05
0.13061	0.00119138			-0.884024	-2.92395			2.03237e-05
0.1308	0.00116508			-0.883392	-2.93364			1.99329e-05
0.131	0.0010698			-0.882729	-2.9707			1.83588e-05
0.13119	0.0010951			-0.882099	-2.96055			1.88476e-05
0.13139	0.00112338			-0.881438	-2.94947			1.93933e-05
0.13158	0.00111867			-0.88081	-2.9513			1.93679e-05
0.13178	0.00110704			-0.88015	-2.95584			1.92248e-05
0.13197	0.00110119			-0.879525	-2.95814			1.91784e-05
0.13217	0.00100884			-0.878867	-2.99618			1.76233e-05
0.13236	0.00112641			-0.878243	-2.9483			1.97338e-05
0.13256	0.00114483			-0.877588	-2.94126			2.01171e-05
0.13276	0.00100927			-0.876933	-2.99599			1.77886e-05
0.13295	0.00103147			-0.876312	-2.98654			1.8232e-05
0.13315	0.000938784			-0.875659	-3.02743			1.66436e-05
0.13334	0.00105199			-0.87504	-2.97799			1.87039e-05
0.13354	0.00106275			-0.874389	-2.97357			1.89519e-05
0.13373	0.00117547			-0.873771	-2.92979			2.10218e-05
0.13393	0.00108556			-0.873122	-2.96435			1.9472e-05
0.13412	0.0010542			-0.872506	-2.97708			1.89631e-05
0.13432	0.00104245			-0.871859	-2.98194			1.88077e-05
0.13451	0.00101469			-0.871245	-2.99367			1.83587e-05
0.13471	0.000845621			-0.8706	-3.07282			1.53453e-05
0.1349	0.000957749			-0.869988	-3.01875			1.74291e-05
0.1351	0.00110536			-0.869345	-2.9565			2.0175e-05
0.13529	0.00110584			-0.868734	-2.95631			2.02406e-05
0.13549	0.00108233			-0.868093	-2.96564			1.98689e-05
0.13568	0.00103895			-0.867484	-2.98341			1.91261e-05
0.13588	0.00117164			-0.866844	-2.93121			2.16324e-05
0.13607	0.00106949			-0.866238	-2.97082			1.98017e-05
0.13627	0.000993881			-0.8656	-3.00267			1.84559e-05
0.13646	0.000989208			-0.864995	-3.00471			1.84204e-05
0.13666	0.000958608			-0.864359	-3.01836			1.79029e-05
0.13685	0.00100074			-0.863755	-2.99968			1.87418e-05
0.13705	0.00109364			-0.863121	-2.96113			2.05415e-05
0.13724	0.00111904			-0.862519	-2.95115			2.10769e-05
0.13744	0.000948296			-0.861887	-3.02306			1.79131e-05
0.13764	0.00104576			-0.861255	-2.98057			1.98117e-05
0.13783	0.00111502			-0.860656	-2.95272			2.11822e-05
0.13803	0.00112773			-0.860027	-2.94779			2.14858e-05
0.13822	0.000981113			-0.859429	-3.00828			1.87439e-05
0.13842	0.00109595			-0.858801	-2.96021			2.09985e-05
0.13861	0.00109131			-0.858205	-2.96205			2.0967e-05
0.13881	0.0010567			-0.857579	-2.97605			2.03607e-05
0.139	0.00101954			-0.856985	-2.9916			1.96985e-05
0.1392	0.000983688			-0.856361	-3.00714			1.90606e-05
0.13939	0.000925771			-0.855768	-3.0335			1.79873e-05
0.13959	0.000985105			-0.855146	-3.00652			1.91951e-05
0.13978	0.000952379			-0.854555	-3.02119			1.8608e-05
0.13998	0.000919025			-0.853934	-3.03667			1.80077e-05
0.14017	0.000934765			-0.853345	-3.0293			1.83659e-05
0.14037	0.00104146			-0.852726	-2.98236			2.05207e-05
0.14056	0.00109733			-0.852138	-2.95966			2.16801e-05
0.14076	0.00102791			-0.851521	-2.98804			2.03664e-05
0.14095	0.00117249			-0.850935	-2.93089			2.32937e-05
0.14115	0.00117742			-0.850319	-2.92907			2.34581e-05
0.14134	0.00107417			-0.849735	-2.96893			2.14587e-05
0.14154	0.000905795			-0.849121	-3.04297			1.81463e-05
0.14173	0.000974658			-0.848538	-3.01115			1.95783e-05
0.14193	0.00108162			-0.847926	-2.96593			2.17883e-05
0.14212	0.000940153			-0.847345	-3.0268			1.89893e-05
0.14232	0.000906567			-0.846734	-3.0426			1.83625e-05
0.14252	0.000874886			-0.846124	-3.05805			1.77706e-05
0.14271	0.000904163			-0.845546	-3.04375			1.84143e-05
0.14291	0.000837037			-0.844937	-3.07726			1.7095e-05
0.1431	0.000934615			-0.84436	-3.02937			1.91387e-05
0.1433	0.00104033			-0.843754	-2.98283			2.13631e-05
0.14349	0.00100073			-0.843178	-2.99968			2.06044e-05
0.14369	0.000964032			-0.842573	-3.01591			1.99042e-05
0.14388	0.000876592			-0.842	-3.0572			1.81467e-05
0.14408	0.000865857			-0.841396	-3.06255			1.79744e-05
0.14427	0.000827872			-0.840824	-3.08204			1.72312e-05
0.14447	0.000852514			-0.840222	-3.0693			1.77933e-05
0.14466	0.000919787			-0.839652	-3.03631			1.92479e-05
0.14486	0.000855115			-0.839052	-3.06798			1.79441e-05
0.14505	0.000830635			-0.838482	-3.08059			1.74761e-05
0.14525	0.000907765			-0.837884	-3.04203			1.91516e-05
0.14544	0.000890599			-0.837316	-3.05032			1.88387e-05
0.14564	0.000797685			-0.836719	-3.09817			1.69197e-05
0.14583	0.000789128			-0.836153	-3.10285			1.67819e-05
0.14603	0.000731685			-0.835558	-3.13568			1.5603e-05
0.14622	0.000869762			-0.834993	-3.0606			1.85958e-05
0.14642	0.00100536			-0.8344	-2.99768			2.15537e-05
0.14661	0.000918423			-0.833836	-3.03696			1.9741e-05
0.14681	0.000789046			-0.833244	-3.1029			1.70064e-05
0.147	0.00100308			-0.832683	-2.99866			2.16756e-05
0.1472	0.000979092			-0.832092	-3.00918			2.12148e-05
0.14739	0.000917574			-0.831532	-3.03736			1.99332e-05
0.14759	0.000794045			-0.830943	-3.10015			1.72965e-05
0.14779	0.000839009			-0.830355	-3.07623			1.83255e-05
0.14798	0.000807521			-0.829797	-3.09285			1.76832e-05
0.14818	0.000769778			-0.82921	-3.11363			1.69023e-05
0.14837	0.000849172			-0.828654	-3.071			1.86934e-05
0.14857	0.000852466			-0.828069	-3.06932			1.88165e-05
0.14876	0.000760767			-0.827514	-3.11875			1.68354e-05
0.14896	0.000737476			-0.82693	-3.13225			1.63639e-05
0.14915	0.000889129			-0.826377	-3.05104			1.97793e-05
0.14935	0.000997549			-0.825795	-3.00107			2.22508e-05
0.14954	0.000889165			-0.825243	-3.05102			1.98837e-05
0.14974	0.000790351			-0.824662	-3.10218			1.77213e-05
0.14993	0.000931287			-0.824111	-3.03092			2.09344e-05
0.15013	0.00102171			-0.823533	-2.99067			2.30283e-05
0.15032	0.00096109			-0.822983	-3.01724			2.17169e-05
0.15052	0.000868191			-0.822406	-3.06138			1.967e-05
0.15071	0.000842829			-0.821858	-3.07426			1.91436e-05
0.15091	0.000877476			-0.821282	-3.05676			1.99835e-05
0.1511	0.00100314			-0.820736	-2.99864			2.29029e-05
0.1513	0.000882511			-0.820161	-3.05428			2.02022e-05
0.15149	0.000920504			-0.819616	-3.03597			2.11248e-05
0.15169	0.000895372			-0.819043	-3.048			2.06024e-05
0.15188	0.000911175			-0.818499	-3.0404			2.10186e-05
0.15208	0.000922958			-0.817928	-3.03482			2.13465e-05
0.15227	0.000808858			-0.817386	-3.09213			1.87543e-05
0.15247	0.000875776			-0.816816	-3.05761			2.03593e-05
0.15267	0.000750241			-0.816246	-3.1248			1.74867e-05
0.15286	0.000814393			-0.815706	-3.08917			1.90293e-05
0.15306	0.000798522			-0.815138	-3.09771			1.87073e-05
0.15325	0.000802943			-0.8146	-3.09532			1.88576e-05
0.15345	0.000736435			-0.814033	-3.13287			1.73408e-05
0.15364	0.000740844			-0.813496	-3.13027			1.74878e-05
0.15384	0.000728032			-0.812931	-3.13785			1.72301e-05
0.15403	0.000852407			-0.812395	-3.06935			2.02236e-05
0.15423	0.000849912			-0.811831	-3.07063			2.02168e-05
0.15442	0.000836934			-0.811296	-3.07731			1.99571e-05
0.15462	0.000822512			-0.810734	-3.08486			1.96641e-05
0.15481	0.000868715			-0.810201	-3.06112			2.08197e-05
0.15501	0.00090708			-0.80964	-3.04235			2.17954e-05
0.1552	0.000908673			-0.809108	-3.04159			2.18872e-05
0.1554	0.000913141			-0.808549	-3.03946			2.20516e-05
0.15559	0.000888688			-0.808018	-3.05125			2.15136e-05
0.15579	0.000775093			-0.80746	-3.11065			1.88119e-05
0.15598	0.000835335			-0.806931	-3.07814			2.03235e-05
0.15618	0.000848189			-0.806375	-3.07151			2.06892e-05
0.15637	0.000798978			-0.805847	-3.09747			1.95363e-05
0.15657	0.000817827			-0.805291	-3.08734			2.00483e-05
0.15676	0.000731998			-0.804765	-3.13549			1.79879e-05
0.15696	0.000785005			-0.804211	-3.10513			1.93397e-05
0.15715	0.000881603			-0.803686	-3.05473			2.17722e-05
0.15735	0.000798643			-0.803133	-3.09765			1.97736e-05
0.15755	0.000643461			-0.802582	-3.19148			1.5972e-05
0.15774	0.00066056			-0.802058	-3.18009			1.6436e-05
0.15794	0.000714391			-0.801508	-3.14606			1.78205e-05
0.15813	0.00076386			-0.800986	-3.11699			1.91004e-05
0.15833	0.000843374			-0.800437	-3.07398			2.1142e-05
0.15852	0.000871576			-0.799916	-3.05969			2.19015e-05
0.15872	0.000760591			-0.799368	-3.11885			1.91608e-05
0.15891	0.000640461			-0.798849	-3.19351			1.61732e-05
0.15911	0.000665424			-0.798303	-3.1769			1.68459e-05
0.1593	0.000824937			-0.797784	-3.08358			2.0934e-05
0.1595	0.000735714			-0.797239	-3.13329			1.87167e-05
0.15969	0.000680735			-0.796722	-3.16702			1.73594e-05
0.15989	0.0007505			-0.796179	-3.12465			1.91864e-05
0.16008	0.000798076			-0.795663	-3.09796			2.04512e-05
0.16028	0.000764751			-0.795121	-3.11648			1.96462e-05
0.16047	0.000690618			-0.794606	-3.16076			1.77838e-05
0.16067	0.000645596			-0.794065	-3.19004			1.6666e-05
0.16086	0.000577165			-0.793552	-3.2387			1.49347e-05
0.16106	0.000664042			-0.793012	-3.1778			1.72255e-05
0.16125	0.000708476			-0.7925	-3.14967			1.84215e-05
0.16145	0.000759946			-0.791962	-3.11922			1.98088e-05
0.16164	0.000673305			-0.791451	-3.17179			1.75918e-05
0.16184	0.000798			-0.790914	-3.098			2.09014e-05
0.16203	0.000852496			-0.790405	-3.06931			2.23812e-05
0.16223	0.000749652			-0.789869	-3.12514			1.97298e-05
0.16242	0.000756464			-0.78936	-3.12121			1.99557e-05
0.16262	0.00067345			-0.788826	-3.17169			1.78096e-05
0.16282	0.000688346			-0.788292	-3.16219			1.82483e-05
0.16301	0.000733748			-0.787786	-3.13445			1.94973e-05
0.16321	0.000756891			-0.787253	-3.12097			2.01617e-05
0.1634	0.000691035			-0.786748	-3.1605			1.84503e-05
0.1636	0.000673155			-0.786217	-3.17188			1.8017e-05
0.16379	0.000611223			-0.785713	-3.2138			1.63974e-05
0.16399	0.000712235			-0.785183	-3.14738			1.91539e-05
0.16418	0.000720086			-0.78468	-3.14262			1.941e-05
0.16438	0.000644294			-0.784151	-3.19092			1.74093e-05
0.16457	0.000615311			-0.783649	-3.21091			1.66646e-05
0.16477	0.00070178			-0.783122	-3.1538			1.90527e-05
0.16496	0.000751918			-0.782621	-3.12383			2.0461e-05
0.16516	0.00060677			-0.782095	-3.21698			1.65514e-05
0.16535	0.000768715			-0.781596	-3.11423			2.10171e-05
0.16555	0.00067234			-0.781071	-3.17241			1.84267e-05
0.16574	0.000721221			-0.780573	-3.14193			1.98118e-05
0.16594	0.000666138			-0.780049	-3.17644			1.83428e-05
0.16613	0.000659943			-0.779552	-3.18049			1.82139e-05
0.16633	0.000708307			-0.779029	-3.14978			1.95958e-05
0.16652	0.000743591			-0.778534	-3.12867			2.0619e-05
0.16672	0.000640153			-0.778012	-3.19372			1.77934e-05
0.16691	0.000609233			-0.777518	-3.21522			1.69726e-05
0.16711	0.000650312			-0.776998	-3.18688			1.81605e-05
0.1673	0.000645129			-0.776504	-3.19035			1.80567e-05
0.1675	0.000588658			-0.775985	-3.23014			1.65155e-05
0.1677	0.000595626			-0.775467	-3.22503			1.6751e-05
0.16789	0.000761923			-0.774975	-3.11809			2.14764e-05
0.16809	0.00079768			-0.774458	-3.09817			2.25378e-05
0.16828	0.000759891			-0.773967	-3.11925			2.15187e-05
0.16848	0.000711631			-0.773452	-3.14775			2.02e-05
0.16867	0.000645891			-0.772962	-3.18984			1.83753e-05
0.16887	0.000624092			-0.772447	-3.20475			1.77973e-05
0.16906	0.000759218			-0.771959	-3.11963			2.16994e-05
0.16926	0.000785621			-0.771446	-3.10479			2.25072e-05
0.16945	0.000633185			-0.770958	-3.19847			1.81808e-05
0.16965	0.000580696			-0.770446	-3.23605			1.67131e-05
0.16984	0.000530925			-0.76996	-3.27497			1.53149e-05
0.17004	0.00068972			-0.769449	-3.16133			1.99423e-05
0.17023	0.000544714			-0.768964	-3.26383			1.57849e-05
0.17043	0.000605314			-0.768454	-3.21802			1.75822e-05
0.17062	0.000714358			-0.76797	-3.14608			2.07958e-05
0.17082	0.000651825			-0.767461	-3.18587			1.90199e-05
0.17101	0.000651207			-0.766978	-3.18628			1.90442e-05
0.17121	0.000614314			-0.766471	-3.21161			1.80073e-05
0.1714	0.000755607			-0.765989	-3.1217			2.21982e-05
0.1716	0.000657229			-0.765483	-3.18228			1.93531e-05
0.17179	0.000647292			-0.765002	-3.1889			1.91028e-05
0.17199	0.000630223			-0.764497	-3.20051			1.86423e-05
0.17218	0.000647405			-0.764017	-3.18882			1.91929e-05
0.17238	0.00060833			-0.763513	-3.21586			1.80764e-05
0.17258	0.000616194			-0.76301	-3.21028			1.83526e-05
0.17277	0.000529702			-0.762532	-3.27597			1.58113e-05
0.17297	0.000555895			-0.762029	-3.25501			1.66316e-05
0.17316	0.000656085			-0.761552	-3.18304			1.96723e-05
0.17336	0.000716227			-0.761051	-3.14495			2.15253e-05
0.17355	0.000634504			-0.760575	-3.19757			1.9111e-05
0.17375	0.000613243			-0.760075	-3.21237			1.85132e-05
0.17394	0.000551199			-0.759601	-3.25869			1.66766e-05
0.17414	0.000624211			-0.759101	-3.20467			1.8929e-05
0.17433	0.000581815			-0.758628	-3.23522			1.76819e-05
0.17453	0.000576374			-0.75813	-3.2393			1.75568e-05
0.17472	0.000574529			-0.757657	-3.24069			1.75387e-05
0.17492	0.000504681			-0.757161	-3.29698			1.54417e-05
0.17511	0.000642153			-0.756689	-3.19236			1.96907e-05
0.17531	0.000768423			-0.756193	-3.1144			2.36164e-05
0.1755	0.000652989			-0.755723	-3.18509			2.01122e-05
0.1757	0.000669318			-0.755228	-3.17437			2.06622e-05
0.17589	0.000615907			-0.754759	-3.21048			1.90545e-05
0.17609	0.000601064			-0.754265	-3.22108			1.86376e-05
0.17628	0.000546448			-0.753797	-3.26245			1.69807e-05
0.17648	0.000555713			-0.753305	-3.25515			1.73078e-05
0.17667	0.000568285			-0.752837	-3.24543			1.77375e-05
0.17687	0.000565313			-0.752346	-3.24771			1.76847e-05
0.17706	0.000545093			-0.75188	-3.26353			1.70888e-05
0.17726	0.000368115			-0.751389	-3.43402			1.15666e-05
0.17745	0.000595281			-0.750924	-3.22528			1.87445e-05
0.17765	0.00069425			-0.750435	-3.15848			2.19102e-05
0.17785	0.000683095			-0.749946	-3.16552			2.16067e-05
0.17804	0.000635397			-0.749482	-3.19695			2.0141e-05
0.17824	0.000693476			-0.748995	-3.15897			2.20314e-05
0.17843	0.000678888			-0.748532	-3.1682			2.16139e-05
0.17863	0.000601551			-0.748046	-3.22073			1.91947e-05
0.17882	0.000541075			-0.747584	-3.26674			1.73017e-05
0.17902	0.000573657			-0.747098	-3.24135			1.83847e-05
0.17921	0.000596285			-0.746638	-3.22455			1.91504e-05
0.17941	0.000575033			-0.746153	-3.24031			1.85091e-05
0.1796	0.000515496			-0.745694	-3.28777			1.66279e-05
0.1798	0.000673242			-0.74521	-3.17183			2.17646e-05
0.17999	0.000558508			-0.744752	-3.25297			1.80936e-05
0.18019	0.000563461			-0.744269	-3.24914			1.82947e-05
0.18038	0.000592859			-0.743812	-3.22705			1.92898e-05
0.18058	0.000513891			-0.74333	-3.28913			1.67575e-05
0.18077	0.000568797			-0.742874	-3.24504			1.8587e-05
0.18097	0.000474064			-0.742393	-3.32416			1.55257e-05
0.18116	0.000484787			-0.741938	-3.31445			1.59102e-05
0.18136	0.000511754			-0.741458	-3.29094			1.68323e-05
0.18155	0.000437407			-0.741004	-3.35911			1.44171e-05
0.18175	0.000478242			-0.740526	-3.32035			1.57978e-05
0.18194	0.000496431			-0.740072	-3.30414			1.64329e-05
0.18214	0.000516766			-0.739595	-3.28671			1.71437e-05
0.18233	0.000659826			-0.739142	-3.18057			2.19354e-05
0.18253	0.000667019			-0.738666	-3.17586			2.22232e-05
0.18273	0.000562332			-0.73819	-3.25001			1.87764e-05
0.18292	0.000544417			-0.737739	-3.26407			1.8216e-05
0.18312	0.000559972			-0.737264	-3.25183			1.87775e-05
0.18331	0.000664519			-0.736814	-3.17749			2.23295e-05
0.18351	0.000625322			-0.73634	-3.2039			2.10583e-05
0.1837	0.00054579			-0.735891	-3.26297			1.84181e-05
0.1839	0.000524533			-0.735418	-3.28023			1.77393e-05
0.18409	0.000517399			-0.73497	-3.28617			1.75342e-05
0.18429	0.000531302			-0.734498	-3.27466			1.80445e-05
0.18448	0.000566431			-0.734051	-3.24685			1.92773e-05
0.18468	0.000562759			-0.73358	-3.24968			1.91939e-05
0.18487	0.000521689			-0.733134	-3.28259			1.78297e-05
0.18507	0.000438596			-0.732664	-3.35794			1.50223e-05
0.18526	0.000430424			-0.732218	-3.3661			1.47727e-05
0.18546	0.000556278			-0.73175	-3.25471			1.91334e-05
0.18565	0.000603452			-0.731305	-3.21936			2.07985e-05
0.18585	0.000525781			-0.730837	-3.2792			1.81606e-05
0.18604	0.000551973			-0.730394	-3.25808			1.91043e-05
0.18624	0.000539981			-0.729927	-3.26762			1.87294e-05
0.18643	0.000578707			-0.729484	-3.23754			2.01136e-05
0.18663	0.000585653			-0.729019	-3.23236			2.03987e-05
0.18682	0.000558612			-0.728577	-3.25289			1.94965e-05
0.18702	0.000497852			-0.728112	-3.3029			1.74131e-05
0.18721	0.000483593			-0.727671	-3.31552			1.69488e-05
0.18741	0.0004733			-0.727207	-3.32486			1.66235e-05
0.18761	0.000472212			-0.726744	-3.32586			1.66207e-05
0.1878	0.000530173			-0.726304	-3.27558			1.86986e-05
0.188	0.000461214			-0.725842	-3.3361			1.63011e-05
0.18819	0.000454796			-0.725403	-3.34218			1.61068e-05
0.18839	0.000458615			-0.724942	-3.33855			1.62766e-05
0.18858	0.000509453			-0.724504	-3.2929			1.81174e-05
0.18878	0.000436879			-0.724044	-3.35964			1.55694e-05
0.18897	0.000457463			-0.723607	-3.33964			1.63358e-05
0.18917	0.000389546			-0.723148	-3.40944			1.394e-05
0.18936	0.000409152			-0.722712	-3.38812			1.4671e-05
0.18956	0.000516881			-0.722253	-3.28661			1.85731e-05
0.18975	0.000659117			-0.721818	-3.18104			2.37315e-05
0.18995	0.000566372			-0.721361	-3.2469			2.04353e-05
0.19014	0.000532927			-0.720927	-3.27333			1.9267e-05
0.19034	0.000528863			-0.72047	-3.27666			1.91603e-05
0.19053	0.000545615			-0.720037	-3.26311			1.98067e-05
0.19073	0.000570557			-0.719581	-3.2437			2.07557e-05
0.19092	0.000527548			-0.719149	-3.27774			1.92294e-05
0.19112	0.000523652			-0.718694	-3.28096			1.91274e-05
0.19131	0.000453031			-0.718262	-3.34387			1.65807e-05
0.19151	0.000493794			-0.717809	-3.30645			1.81104e-05
0.1917	0.000426078			-0.717378	-3.37051			1.56579e-05
0.1919	0.00054944			-0.716925	-3.26008			2.02335e-05
0.19209	0.000615114			-0.716495	-3.21104			2.26968e-05
0.19229	0.000532596			-0.716043	-3.2736			1.9693e-05
0.19248	0.000471387			-0.715614	-3.32662			1.74642e-05
0.19268	0.000549982			-0.715163	-3.25965			2.04184e-05
0.19288	0.000478518			-0.714713	-3.3201			1.78022e-05
0.19307	0.000440097			-0.714285	-3.35645			1.64051e-05
0.19327	0.000554283			-0.713836	-3.25627			2.07043e-05
0.19346	0.000444279			-0.713409	-3.35234			1.66279e-05
0.19366	0.000588645			-0.71296	-3.23015			2.20767e-05
0.19385	0.000474907			-0.712534	-3.32339			1.7846e-05
0.19405	0.000551176			-0.712086	-3.25871			2.07548e-05
0.19424	0.000586927			-0.711661	-3.23142			2.21443e-05
0.19444	0.000539244			-0.711214	-3.26821			2.03872e-05
0.19463	0.000527562			-0.71079	-3.27773			1.99845e-05
0.19483	0.00058116			-0.710344	-3.2357			2.20601e-05
0.19502	0.000501375			-0.709921	-3.29984			1.90687e-05
0.19522	0.000327104			-0.709476	-3.48531			1.24662e-05
0.19541	0.000356727			-0.709053	-3.44766			1.36216e-05
0.19561	0.000367415			-0.708609	-3.43484			1.40585e-05
0.1958	0.000474383			-0.708187	-3.32387			1.81867e-05
0.196	0.000563418			-0.707744	-3.24917			2.16443e-05
0.19619	0.000492014			-0.707323	-3.30802			1.89379e-05
0.19639	0.000438746			-0.706881	-3.35779			1.6922e-05
0.19658	0.000392682			-0.706461	-3.40596			1.51747e-05
0.19678	0.000386892			-0.706019	-3.41241			1.49814e-05
0.19697	0.000351588			-0.7056	-3.45397			1.36406e-05
0.19717	0.000421527			-0.705159	-3.37517			1.63873e-05
0.19736	0.000517931			-0.704741	-3.28573			2.01739e-05
0.19756	0.000517984			-0.704301	-3.28568			2.02169e-05
0.19776	0.00051743			-0.703862	-3.28615			2.02362e-05
0.19795	0.000427112			-0.703444	-3.36946			1.6736e-05
0.19815	0.000437883			-0.703006	-3.35864			1.71928e-05
0.19834	0.000495258			-0.70259	-3.30517			1.94828e-05
0.19854	0.000505628			-0.702152	-3.29617			1.99309e-05
0.19873	0.000485511			-0.701737	-3.3138			1.91746e-05
0.19893	0.000408647			-0.7013	-3.38865			1.61714e-05
0.19912	0.00044373			-0.700885	-3.35288			1.75934e-05
0.19932	0.000322901			-0.700449	-3.49093			1.28284e-05
0.19951	0.000346057			-0.700035	-3.46085			1.37745e-05
0.19971	0.000315225			-0.6996	-3.50138			1.25725e-05
0.1999	0.000381228			-0.699187	-3.41882			1.52339e-05
0.2001	0.000274533			-0.698753	-3.56141			1.09923e-05
0.20032	0.000256077			-0.698276	-3.59163			1.02759e-05
0.20071	0.000396348			-0.697431	-3.40192			1.59667e-05
0.2011	0.00036836			-0.696588	-3.43373			1.48969e-05
0.20149	0.000427089			-0.695747	-3.36948			1.73391e-05
0.20188	0.000409288			-0.694907	-3.38797			1.66808e-05
0.20227	0.000417474			-0.694069	-3.37937			1.70802e-05
0.20266	0.000453725			-0.693232	-3.34321			1.8635e-05
0.20305	0.000392657			-0.692397	-3.40599			1.6189e-05
0.20344	0.000542469			-0.691564	-3.26563			2.24516e-05
0.20383	0.000468927			-0.690732	-3.32889			1.94824e-05
0.20422	0.00048257			-0.689902	-3.31644			2.0126e-05
0.20461	0.000508687			-0.689073	-3.29355			2.12963e-05
0.205	0.000498292			-0.688246	-3.30252			2.09407e-05
0.20539	0.000322363			-0.687421	-3.49165			1.35989e-05
0.20578	0.000454635			-0.686597	-3.34234			1.92517e-05
0.20617	0.000651613			-0.685775	-3.18601			2.76975e-05
0.20656	0.00061874			-0.684954	-3.20849			2.63998e-05
0.20695	0.000484389			-0.684135	-3.31481			2.07456e-05
0.20734	0.000396425			-0.683317	-3.40184			1.70423e-05
0.20773	0.000341463			-0.682501	-3.46666			1.47347e-05
0.20812	0.000337176			-0.681686	-3.47214			1.46044e-05
0.20851	0.000323922			-0.680873	-3.48956			1.4083e-05
0.2089	0.000379014			-0.680062	-3.42134			1.65399e-05
0.20929	0.000451086			-0.679252	-3.34574			1.97586e-05
0.20968	0.000346618			-0.678443	-3.46015			1.52393e-05
0.21008	0.000400002			-0.677615	-3.39794			1.76535e-05
0.21047	0.000405898			-0.67681	-3.39158			1.79803e-05
0.21086	0.000403571			-0.676006	-3.39408			1.79435e-05
0.21125	0.00040656			-0.675203	-3.39088			1.81434e-05
0.21164	0.000515573			-0.674402	-3.28771			2.30933e-05
0.21203	0.000364332			-0.673603	-3.4385			1.63792e-05
0.21242	0.000345231			-0.672805	-3.46189			1.55776e-05
0.21281	0.000357185			-0.672008	-3.44711			1.61762e-05
0.2132	0.000319245			-0.671213	-3.49588			1.4511e-05
0.21359	0.000268051			-0.670419	-3.57178			1.22287e-05
0.21398	0.000520771			-0.669627	-3.28335			2.38448e-05
0.21437	0.000517522			-0.668836	-3.28607			2.37825e-05
0.21476	0.000431507			-0.668047	-3.36501			1.99019e-05
0.21515	0.000341723			-0.667259	-3.46633			1.58182e-05
0.21554	0.000248561			-0.666472	-3.60457			1.15475e-05
0.21593	0.000327561			-0.665687	-3.48471			1.52728e-05
0.21632	0.00046373			-0.664903	-3.33373			2.16999e-05
0.21671	0.000457234			-0.664121	-3.33986			2.14732e-05
0.2171	0.000334317			-0.66334	-3.47584			1.57572e-05
0.21749	0.000374466			-0.662561	-3.42659			1.7713e-05
0.21788	0.000421502			-0.661783	-3.3752			2.00094e-05
0.21827	0.000353807			-0.661006	-3.45123			1.6856e-05
0.21866	0.000293908			-0.660231	-3.53179			1.40524e-05
0.21905	0.000336006			-0.659457	-3.47365			1.61225e-05
0.21944	0.000359677			-0.658684	-3.44409			1.73199e-05
0.21983	0.000476306			-0.657913	-3.32211			2.30176e-05
0.22023	0.00034986			-0.657124	-3.45611			1.69686e-05
0.22062	0.000305562			-0.656355	-3.5149			1.48727e-05
0.22101	0.000346271			-0.655588	-3.46058			1.69138e-05
0.2214	0.000383562			-0.654822	-3.41616			1.88014e-05
0.22179	0.000279615			-0.654058	-3.55344			1.37545e-05
0.22218	0.000436444			-0.653295	-3.36007			2.15446e-05
0.22257	0.000409938			-0.652533	-3.38728			2.03073e-05
0.22296	0.000271949			-0.651773	-3.56551			1.35189e-05
0.22335	0.00034783			-0.651014	-3.45863			1.73516e-05
0.22374	0.000378104			-0.650256	-3.42239			1.89277e-05
0.22413	0.000371218			-0.6495	-3.43037			1.86479e-05
0.22452	0.000341204			-0.648745	-3.46699			1.71998e-05
0.22491	0.000305472			-0.647991	-3.51503			1.54522e-05
0.2253	0.00032782			-0.647239	-3.48436			1.66402e-05
0.22569	0.000407729			-0.646488	-3.38963			2.07681e-05
0.22608	0.000395515			-0.645738	-3.40284			2.02156e-05
0.22647	0.000343023			-0.644989	-3.46468			1.75932e-05
0.22686	0.000461781			-0.644242	-3.33556			2.37658e-05
0.22725	0.000296507			-0.643496	-3.52797			1.53124e-05
0.22764	0.000318595			-0.642751	-3.49676			1.65096e-05
0.22803	0.000350299			-0.642008	-3.45556			1.82147e-05
0.22842	0.000307421			-0.641266	-3.51227			1.60399e-05
0.22881	0.000395775			-0.640525	-3.40255			2.07204e-05
0.2292	0.000393047			-0.639785	-3.40556			2.06478e-05
0.22959	0.000337691			-0.639047	-3.47148			1.78002e-05
0.22998	0.00026471			-0.63831	-3.57723			1.40007e-05
0.23038	0.000247162			-0.637555	-3.60702			1.31181e-05
0.23077	0.000194147			-0.636821	-3.71187			1.03393e-05
0.23116	0.000265193			-0.636087	-3.57644			1.41706e-05
0.23155	0.000361343			-0.635355	-3.44208			1.93736e-05
0.23194	0.000314307			-0.634624	-3.50265			1.69085e-05
0.23233	0.00034718			-0.633895	-3.45945			1.87398e-05
0.23272	0.000282214			-0.633166	-3.54942			1.52843e-05
0.23311	0.000358485			-0.632439	-3.44553			1.94802e-05
0.2335	0.000371088			-0.631713	-3.43052			2.02326e-05
0.23389	0.000249081			-0.630988	-3.60366			1.36259e-05
0.23428	0.000243234			-0.630265	-3.61398			1.33504e-05
0.23467	0.000341074			-0.629542	-3.46715			1.87829e-05
0.23506	0.000325482			-0.628821	-3.48747			1.79839e-05
0.23545	0.000312748			-0.628101	-3.50481			1.73377e-05
0.23584	0.000283643			-0.627383	-3.54723			1.57764e-05
0.23623	0.000345102			-0.626665	-3.46205			1.92583e-05
0.23662	0.000391228			-0.625949	-3.40757			2.19045e-05
0.23701	0.000330939			-0.625233	-3.48025			1.85901e-05
0.2374	0.000333667			-0.624519	-3.47669			1.88051e-05
0.23779	0.000391098			-0.623806	-3.40771			2.21143e-05
0.23818	0.000335616			-0.623095	-3.47416			1.90394e-05
0.23857	0.000392787			-0.622384	-3.40584			2.23557e-05
0.23896	0.000271949			-0.621675	-3.56551			1.55288e-05
0.23935	0.000360974			-0.620967	-3.44252			2.06796e-05
0.23974	0.000455447			-0.620259	-3.34156			2.61769e-05
0.24014	0.000364087			-0.619535	-3.43879			2.09959e-05
0.24053	0.000329996			-0.618831	-3.48149			1.90918e-05
0.24092	0.000372128			-0.618127	-3.42931			2.15992e-05
0.24131	0.000388499			-0.617425	-3.41061			2.26225e-05
0.2417	0.00027026			-0.616723	-3.56822			1.57883e-05
0.24209	0.000226083			-0.616023	-3.64573			1.32502e-05
0.24248	0.000316906			-0.615324	-3.49907			1.8633e-05
0.24287	0.000332888			-0.614626	-3.4777			1.96357e-05
0.24326	0.000377845			-0.613929	-3.42269			2.23591e-05
0.24365	0.000383562			-0.613234	-3.41616			2.27703e-05
0.24404	0.000280655			-0.612539	-3.55183			1.67146e-05
0.24443	0.00027091			-0.611845	-3.56717			1.61858e-05
0.24482	0.000376675			-0.611153	-3.42403			2.25767e-05
0.24521	0.000225953			-0.610462	-3.64598			1.35861e-05
0.2456	0.000227252			-0.609772	-3.64349			1.37077e-05
0.24599	0.000256098			-0.609083	-3.59159			1.54968e-05
0.24638	0.000183075			-0.608395	-3.73737			1.11132e-05
0.24677	0.000241805			-0.607708	-3.61653			1.47248e-05
0.24716	0.000206333			-0.607022	-3.68543			1.26045e-05
0.24755	0.000361083			-0.606337	-3.44239			2.21275e-05
0.24794	0.000395386			-0.605653	-3.40298			2.43061e-05
0.24833	0.000291699			-0.604971	-3.53507			1.79884e-05
0.24872	0.000355626			-0.604289	-3.44901			2.19996e-05
0.24911	0.000275328			-0.603609	-3.56015			1.70857e-05
0.2495	0.00032037			-0.602929	-3.49435			1.99431e-05
0.24989	0.00032341			-0.602251	-3.49025			2.01953e-05
0.25029	0.000347764			-0.601557	-3.45872			2.17857e-05
0.25068	0.000297314			-0.60088	-3.52678			1.86833e-05
0.25107	0.000255318			-0.600205	-3.59292			1.60943e-05
0.25146	0.000311059			-0.599531	-3.50716			1.96689e-05
0.25185	0.000384991			-0.598858	-3.41455			2.44194e-05
0.25224	0.000303523			-0.598186	-3.51781			1.93117e-05
0.25263	0.000313268			-0.597515	-3.50408			1.99934e-05
0.25302	0.000393956			-0.596845	-3.40455			2.52207e-05
0.25341	0.000300405			-0.596176	-3.52229			1.9291e-05
0.2538	0.000318725			-0.595508	-3.49658			2.05305e-05
0.25419	0.000225823			-0.594842	-3.64623			1.4591e-05
0.25458	0.000229331			-0.594176	-3.63954			1.48632e-05
0.25497	0.000315867			-0.593511	-3.5005			2.05344e-05
0.25536	0.000292609			-0.592847	-3.53371			1.90807e-05
0.25575	0.000403181			-0.592184	-3.3945			2.63713e-05
0.25614	0.000341593			-0.591523	-3.46649			2.24111e-05
0.25653	0.000158778			-0.590862	-3.79921			1.04488e-05
0.25692	0.000219327			-0.590202	-3.65891			1.44773e-05
0.25731	0.000346141			-0.589543	-3.46075			2.29175e-05
0.2577	0.000252459			-0.588886	-3.59781			1.67656e-05
0.25809	0.000292739			-0.588229	-3.53352			1.94995e-05
0.25848	0.000177098			-0.587573	-3.75179			1.18323e-05
0.25887	0.000242844			-0.586918	-3.61467			1.62739e-05
0.25926	0.00020745			-0.586264	-3.68309			1.39439e-05
0.25965	0.000213902			-0.585612	-3.66979			1.44209e-05
0.26005	0.000267239			-0.584943	-3.5731			1.80723e-05
0.26044	0.000264915			-0.584292	-3.57689			1.79689e-05
0.26083	0.000221276			-0.583642	-3.65507			1.50539e-05
0.26122	0.000205814			-0.582994	-3.68653			1.40439e-05
0.26161	0.000203995			-0.582346	-3.69038			1.39614e-05
0.262	0.000306901			-0.581699	-3.513			2.10669e-05
0.26239	0.000330939			-0.581053	-3.48025			2.27847e-05
0.26278	0.000245443			-0.580408	-3.61005			1.69487e-05
0.26317	0.000248951			-0.579764	-3.60389			1.7242e-05
0.26356	0.000203345			-0.579121	-3.69177			1.41251e-05
0.26395	0.000165534			-0.578478	-3.78111			1.15327e-05
0.26434	0.000317946			-0.577837	-3.49765			2.22167e-05
0.26473	0.000269481			-0.577197	-3.56947			1.88858e-05
0.26512	0.000327561			-0.576558	-3.48471			2.30238e-05
0.26551	0.000304303			-0.575919	-3.51669			2.1452e-05
0.2659	0.000277926			-0.575282	-3.55607			1.96501e-05
0.26629	0.000276497			-0.574645	-3.55831			1.96065e-05
0.26668	0.000260125			-0.57401	-3.58482			1.84996e-05
0.26707	0.000244183			-0.573375	-3.61228			1.74167e-05
0.26746	0.00010405			-0.572741	-3.98276			7.4432e-06
0.26785	0.000176228			-0.572108	-3.75393			1.26432e-05
0.26824	0.000304822			-0.571476	-3.51595			2.19328e-05
0.26863	0.000337306			-0.570845	-3.47198			2.43407e-05
0.26902	0.000191001			-0.570215	-3.71896			1.38231e-05
0.26941	0.000226816			-0.569586	-3.64433			1.64627e-05
0.2698	0.00030088			-0.568958	-3.52161			2.19017e-05
0.2702	0.000198441			-0.568315	-3.70237			1.44878e-05
0.27059	0.000213803			-0.567688	-3.66999			1.56544e-05
0.27098	0.00025051			-0.567063	-3.60117			1.8395e-05
0.27137	0.000246353			-0.566438	-3.60844			1.81418e-05
0.27176	0.000246872			-0.565814	-3.60753			1.82324e-05
0.27215	0.000256747			-0.565192	-3.59049			1.90161e-05
0.27254	0.000299755			-0.56457	-3.52323			2.22652e-05
0.27293	0.000208542			-0.563949	-3.68081			1.55345e-05
0.27332	0.000246223			-0.563329	-3.60867			1.83938e-05
0.27371	0.000264153			-0.562709	-3.57814			1.97896e-05
0.2741	0.000285722			-0.562091	-3.54406			2.14665e-05
0.27449	0.000265063			-0.561473	-3.57665			1.99711e-05
0.27488	0.000237257			-0.560857	-3.62478			1.79269e-05
0.27527	0.000253239			-0.560241	-3.59647			1.91888e-05
0.27566	0.000285462			-0.559626	-3.54445			2.16918e-05
0.27605	0.00021205			-0.559012	-3.67356			1.6159e-05
0.27644	0.000324442			-0.558399	-3.48886			2.47936e-05
0.27683	0.00029014			-0.557787	-3.53739			2.22348e-05
0.27722	0.000260385			-0.557175	-3.58438			2.00108e-05
0.27761	0.000260515			-0.556565	-3.58417			2.00772e-05
0.278	0.000240765			-0.555955	-3.61841			1.86073e-05
0.27839	0.000195549			-0.555346	-3.70874			1.51552e-05
0.27878	0.000161377			-0.554738	-3.79216			1.25419e-05
0.27917	0.000224394			-0.554131	-3.64899			1.74883e-05
0.27956	0.000180432			-0.553525	-3.74369			1.41014e-05
0.27995	0.000148756			-0.55292	-3.82753			1.16583e-05
0.28035	0.000189271			-0.552299	-3.72292			1.4876e-05
0.28074	0.000296576			-0.551696	-3.52786			2.33746e-05
0.28113	0.000150462			-0.551093	-3.82257			1.18916e-05
0.28152	0.000176968			-0.550491	-3.75211			1.40253e-05
0.28191	0.000202695			-0.54989	-3.69316			1.61088e-05
0.2823	0.000357445			-0.549289	-3.44679			2.8486e-05
0.28269	0.000389928			-0.54869	-3.40902			3.11606e-05
0.28308	0.000288581			-0.548091	-3.53973			2.31252e-05
0.28347	0.000168523			-0.547493	-3.77334			1.35417e-05
0.28386	0.000257787			-0.546896	-3.58874			2.07716e-05
0.28425	0.000285203			-0.5463	-3.54485			2.30438e-05
0.28464	0.000277407			-0.545704	-3.55688			2.24755e-05
0.28503	0.000362513			-0.545109	-3.44068			2.94513e-05
0.28542	0.000300924			-0.544516	-3.52154			2.45146e-05
0.28581	0.000304822			-0.543923	-3.51595			2.49001e-05
0.2862	0.000366151			-0.54333	-3.43634			2.99916e-05
0.28659	0.000274678			-0.542739	-3.56118			2.25604e-05
0.28698	0.000163455			-0.542148	-3.7866			1.34617e-05
0.28737	0.000233099			-0.541559	-3.63246			1.92497e-05
0.28776	0.000320544			-0.54097	-3.49411			2.65429e-05
0.28815	0.000259086			-0.540381	-3.58656			2.1512e-05
0.28854	0.000230241			-0.539794	-3.63782			1.91688e-05
0.28893	0.000249471			-0.539207	-3.60298			2.0826e-05
0.28932	0.00024415			-0.538622	-3.61234			2.04368e-05
0.28971	0.00029249			-0.538037	-3.53389			2.45492e-05
0.29011	0.000272318			-0.537437	-3.56492			2.29193e-05
0.2905	0.000161817			-0.536854	-3.79098			1.36558e-05
0.29089	0.0002891			-0.536271	-3.53895			2.44628e-05
0.29128	0.000275458			-0.535689	-3.55994			2.3371e-05
0.29167	0.00026987			-0.535108	-3.56885			2.29582e-05
0.29206	0.000188143			-0.534528	-3.72551			1.60484e-05
0.29245	0.000138119			-0.533948	-3.85975			1.18129e-05
0.29284	0.000203475			-0.53337	-3.69149			1.74491e-05
0.29323	0.000177488			-0.532792	-3.75083			1.52611e-05
0.29362	0.000145135			-0.532214	-3.83823			1.25125e-05
0.29401	0.000172681			-0.531638	-3.76276			1.49269e-05
0.2944	0.000232593			-0.531062	-3.6334			2.01592e-05
0.29479	7.14371e-05			-0.530487	-4.14608			6.20797e-06
0.29518	7.9376e-05			-0.529913	-4.10031			6.91613e-06
0.29557	9.83331e-05			-0.52934	-4.0073			8.59054e-06
0.29596	0.000231228			-0.528767	-3.63596			2.02538e-05
0.29635	0.000284423			-0.528195	-3.54604			2.4979e-05
0.29674	0.000261815			-0.527624	-3.58201			2.3054e-05
0.29713	0.000281694			-0.527053	-3.55022			2.48697e-05
0.29752	0.000259996			-0.526484	-3.58503			2.30144e-05
0.29791	0.000195419			-0.525915	-3.70903			1.73435e-05
0.2983	0.000209322			-0.525347	-3.67919			1.86261e-05
0.29869	0.000267921			-0.524779	-3.57199			2.39028e-05
0.29908	0.000300145			-0.524213	-3.52267			2.68476e-05
0.29947	0.000212319			-0.523647	-3.67301			1.90413e-05
0.29986	7.94119e-05			-0.523081	-4.10011			7.1404e-06
0.30026	0.000178057			-0.522503	-3.74944			1.60529e-05
0.30065	0.000230693			-0.521939	-3.63697			2.08524e-05
0.30104	0.000236868			-0.521376	-3.62549			2.14662e-05
0.30143	0.000236945			-0.520814	-3.62535			2.15288e-05
0.30182	0.000124813			-0.520252	-3.90374			1.13699e-05
0.30221	0.000291881			-0.519691	-3.53479			2.66577e-05
0.3026	0.000133935			-0.519131	-3.87311			1.2264e-05
0.30299	0.000205788			-0.518572	-3.68658			1.88919e-05
0.30338	0.000170992			-0.518013	-3.76702			1.5738e-05
0.30377	0.00013552			-0.517455	-3.868			1.25053e-05
0.30416	0.000226343			-0.516898	-3.64523			2.09397e-05
0.30455	0.000246742			-0.516341	-3.60776			2.28855e-05
0.30494	0.000198407			-0.515786	-3.70244			1.84496e-05
0.30533	0.000208152			-0.515231	-3.68162			1.94053e-05
0.30572	0.000229981			-0.514676	-3.63831			2.14951e-05
0.30611	0.000218937			-0.514122	-3.65968			2.05151e-05
0.3065	0.000230631			-0.51357	-3.63708			2.1666e-05
0.30689	0.000176839			-0.513017	-3.75242			1.6655e-05
0.30728	0.000275587			-0.512466	-3.55974			2.60212e-05
0.30767	0.000245833			-0.511915	-3.60936			2.32708e-05
0.30806	0.000294298			-0.511365	-3.53121			2.79292e-05
0.30845	0.000331459			-0.510815	-3.47957			3.15355e-05
0.30884	0.000244014			-0.510266	-3.61259			2.32746e-05
0.30923	0.00023279			-0.509718	-3.63304			2.22601e-05
0.30962	0.000142398			-0.509171	-3.8465			1.36509e-05
0.31002	0.00026302			-0.50861	-3.58001			2.52795e-05
0.31041	0.000256826			-0.508064	-3.59036			2.47463e-05
0.3108	0.000179567			-0.507519	-3.74577			1.73456e-05
0.31119	0.000217378			-0.506974	-3.66278			2.10507e-05
0.31158	0.000216078			-0.50643	-3.66539			2.09773e-05
0.31197	0.000179567			-0.505887	-3.74577			1.74764e-05
0.31236	0.000185999			-0.505345	-3.73049			1.81477e-05
0.31275	0.000108624			-0.504803	-3.96407			1.06248e-05
0.31314	0.000262399			-0.504261	-3.58104			2.573e-05
0.31353	0.000250394			-0.503721	-3.60138			2.4614e-05
0.31392	0.000116238			-0.503181	-3.93465			1.14548e-05
0.31431	0.000224407			-0.502642	-3.64896			2.21693e-05
0.3147	0.000256098			-0.502103	-3.59159			2.53629e-05
0.31509	0.00023245			-0.501565	-3.63367			2.3078e-05
0.31548	0.000177748			-0.501028	-3.7502			1.76908e-05
0.31587	0.000207892			-0.500492	-3.68216			2.07422e-05
0.31626	0.000285203			-0.499956	-3.54485			2.85261e-05
0.31665	0.000217248			-0.499421	-3.66304			2.17829e-05
0.31704	0.000209452			-0.498886	-3.67892			2.10529e-05
0.31743	0.000162936			-0.498352	-3.78798			1.64177e-05
0.31782	0.000166574			-0.497819	-3.77839			1.68256e-05
0.31821	0.000188013			-0.497286	-3.72581			1.90377e-05
0.3186	0.000244663			-0.496754	-3.61143			2.48348e-05
0.31899	0.000287411			-0.496223	-3.5415			2.92454e-05
0.31938	0.00025647			-0.495692	-3.59096			2.61609e-05
0.31977	0.000148772			-0.495162	-3.82748			1.52124e-05
0.32017	0.000137045			-0.494619	-3.86314			1.40483e-05
0.32056	0.000188242			-0.494091	-3.72528			1.93435e-05
0.32095	0.000149553			-0.493563	-3.8252			1.54053e-05
0.32134	0.000221276			-0.493035	-3.65507			2.28488e-05
0.32173	0.000242974			-0.492508	-3.61444			2.51503e-05
0.32212	0.00023206			-0.491982	-3.6344			2.40788e-05
0.32251	0.000240376			-0.491457	-3.61911			2.50022e-05
0.3229	0.000214649			-0.490932	-3.66827			2.23803e-05
0.32329	0.000243494			-0.490408	-3.61351			2.54491e-05
0.32368	0.000150462			-0.489884	-3.82257			1.57637e-05
0.32407	0.000187753			-0.489361	-3.72641			1.97181e-05
0.32446	0.000300275			-0.488839	-3.52248			3.16112e-05
0.32485	0.0002318			-0.488317	-3.63489			2.44613e-05
0.32524	0.000333148			-0.487796	-3.47736			3.52407e-05
0.32563	0.000248561			-0.487276	-3.60457			2.63561e-05
0.32602	0.000198927			-0.486756	-3.70131			2.11438e-05
0.32641	0.000169952			-0.486237	-3.76967			1.81073e-05
0.3268	0.000208802			-0.485718	-3.68027			2.22997e-05
0.32719	0.000244144			-0.4852	-3.61235			2.61364e-05
0.32758	0.00029079			-0.484683	-3.53642			3.12043e-05
0.32797	0.000273768			-0.484166	-3.56262			2.94477e-05
0.32836	0.000210361			-0.48365	-3.67703			2.26812e-05
0.32875	0.000243689			-0.483134	-3.61316			2.63371e-05
0.32914	0.000141367			-0.482619	-3.84965			1.53147e-05
0.32953	0.000224255			-0.482105	-3.64926			2.43519e-05
0.32992	0.000290828			-0.481591	-3.53636			3.16558e-05
0.33032	0.000327254			-0.481065	-3.48512			3.57071e-05
0.33071	0.000283684			-0.480553	-3.54717			3.10263e-05
0.3311	0.000222575			-0.480041	-3.65252			2.44003e-05
0.33149	0.000204644			-0.47953	-3.689			2.24874e-05
0.33188	0.000187246			-0.479019	-3.72759			2.06241e-05
0.33227	0.000110521			-0.478509	-3.95656			1.22019e-05
0.33266	0.000104739			-0.477999	-3.97989			1.15907e-05
0.33305	0.000123306			-0.477491	-3.90902			1.36774e-05
0.33344	0.000183075			-0.476982	-3.73737			2.03547e-05
0.33383	0.000265713			-0.476475	-3.57559			2.96117e-05
0.33422	0.000256227			-0.475968	-3.59138			2.86213e-05
0.33461	0.000209582			-0.475461	-3.67865			2.34656e-05
0.335	0.000281305			-0.474955	-3.55082			3.15695e-05
0.33539	0.000248172			-0.47445	-3.60525			2.7916e-05
0.33578	0.00019321			-0.473945	-3.71397			2.17841e-05
0.33617	0.00021283			-0.473441	-3.67197			2.4052e-05
0.33656	0.000217118			-0.472938	-3.6633			2.45935e-05
0.33695	0.000175669			-0.472435	-3.7553			1.99446e-05
0.33734	0.000171511			-0.471932	-3.76571			1.95177e-05
0.33773	0.000166834			-0.47143	-3.77772			1.90293e-05
0.33812	0.000242974			-0.470929	-3.61444			2.7778e-05
0.33851	0.000248821			-0.470428	-3.60411			2.85122e-05
0.3389	0.000178658			-0.469928	-3.74798			2.05194e-05
0.33929	0.000259003			-0.469429	-3.5867			2.98158e-05
0.33968	0.000197675			-0.46893	-3.70405			2.28082e-05
0.34008	0.000227108			-0.468419	-3.64377			2.6266e-05
0.34047	0.000264865			-0.467921	-3.57698			3.07031e-05
0.34086	0.000189312			-0.467424	-3.72282			2.19953e-05
0.34125	0.000134351			-0.466927	-3.87176			1.56454e-05
0.34164	0.000146824			-0.466431	-3.8332			1.7137e-05
0.34203	0.00021335			-0.465936	-3.67091			2.49586e-05
0.34242	0.000196718			-0.465441	-3.70616			2.30655e-05
0.34281	0.000238946			-0.464947	-3.6217			2.80806e-05
0.3432	0.000179957			-0.464453	-3.74483			2.11965e-05
0.34359	0.000245573			-0.463959	-3.60982			2.89909e-05
0.34398	0.000277147			-0.463467	-3.55729			3.27927e-05
0.34437	0.000244923			-0.462975	-3.61097			2.90456e-05
0.34476	0.000265063			-0.462483	-3.57665			3.15052e-05
0.34515	0.000167743			-0.461992	-3.77536			1.9983e-05
0.34554	0.000211531			-0.461502	-3.67463			2.52564e-05
0.34593	0.000213973			-0.461012	-3.66964			2.56056e-05
0.34632	0.000148487			-0.460522	-3.82831			1.78092e-05
0.34671	0.000305836			-0.460034	-3.51451			3.67639e-05
0.3471	0.000243364			-0.459545	-3.61374			2.93201e-05
0.34749	0.000213869			-0.459058	-3.66985			2.58245e-05
0.34788	0.000219742			-0.458571	-3.65809			2.65933e-05
0.34827	7.01897e-05			-0.458084	-4.15373			8.51345e-06
0.34866	0.000184531			-0.457598	-3.73393			2.24323e-05
0.34905	0.00015553			-0.457112	-3.80819			1.89491e-05
0.34944	0.000226724			-0.456627	-3.6445			2.76849e-05
0.34983	0.000168195			-0.456143	-3.77419			2.05839e-05
0.35023	0.000164313			-0.455647	-3.78433			2.01548e-05
0.35062	0.000192353			-0.455163	-3.7159			2.36468e-05
0.35101	0.000168393			-0.454681	-3.77368			2.07474e-05
0.3514	0.00023167			-0.454198	-3.63513			2.86071e-05
0.35179	0.000262074			-0.453717	-3.58158			3.24333e-05
0.35218	0.000217378			-0.453235	-3.66278			2.69616e-05
0.35257	0.000206853			-0.452755	-3.68434			2.5713e-05
0.35296	0.000261945			-0.452275	-3.58179			3.26333e-05
0.35335	0.000175422			-0.451795	-3.75592			2.19025e-05
0.35374	0.000128452			-0.451316	-3.89126			1.60735e-05
0.35413	0.000232333			-0.450837	-3.63389			2.91364e-05
0.35452	0.000159428			-0.450359	-3.79744			2.00376e-05
0.35491	0.000206333			-0.449882	-3.68543			2.59899e-05
0.3553	0.000263244			-0.449405	-3.57964			3.32314e-05
0.35569	0.000207113			-0.448928	-3.68379			2.6203e-05
0.35608	0.00015566			-0.448452	-3.80782			1.97366e-05
0.35647	0.000147864			-0.447977	-3.83014			1.87892e-05
0.35686	0.000223354			-0.447502	-3.65101			2.84439e-05
0.35725	0.000195289			-0.447028	-3.70932			2.49243e-05
0.35764	0.000228682			-0.446554	-3.64077			2.92499e-05
0.35803	0.000314022			-0.446081	-3.50304			4.02531e-05
0.35842	0.000136923			-0.445608	-3.86352			1.75898e-05
0.35881	0.000149787			-0.445135	-3.82453			1.92843e-05
0.3592	0.000215299			-0.444664	-3.66696			2.77789e-05
0.35959	0.000150549			-0.444192	-3.82232			1.94667e-05
0.35998	0.000147985			-0.443722	-3.82978			1.91767e-05
0.36038	0.000222864			-0.443239	-3.65196			2.89442e-05
0.36077	0.000179596			-0.44277	-3.7457			2.33753e-05
0.36116	9.67999e-05			-0.4423	-4.01413			1.26262e-05
0.36155	0.000182036			-0.441832	-3.73984			2.37955e-05
0.36194	0.000210751			-0.441363	-3.67623			2.76085e-05
0.36233	0.000143836			-0.440896	-3.84213			1.88832e-05
0.36272	0.000236738			-0.440428	-3.62573			3.11466e-05
0.36311	0.000181646			-0.439962	-3.74077			2.39498e-05
0.3635	0.000229072			-0.439496	-3.64003			3.02678e-05
0.36389	0.000253109			-0.43903	-3.59669			3.35157e-05
0.36428	0.000195549			-0.438565	-3.70874			2.59493e-05
0.36467	0.000288841			-0.4381	-3.53934			3.84113e-05
0.36506	0.000258436			-0.437636	-3.58765			3.44415e-05
0.36545	0.000186324			-0.437172	-3.72973			2.48843e-05
0.36584	0.000201136			-0.436709	-3.69651			2.69198e-05
0.36623	0.000185544			-0.436246	-3.73155			2.4886e-05
0.36662	0.000177488			-0.435784	-3.75083			2.38562e-05
0.36701	0.000113431			-0.435322	-3.94527			1.52787e-05
0.3674	0.000267792			-0.434861	-3.5722			3.61473e-05
0.36779	0.000240765			-0.4344	-3.61841			3.25682e-05
0.36818	0.000216728			-0.43394	-3.66408			2.93789e-05
0.36857	0.000227252			-0.43348	-3.64349			3.08708e-05
0.36896	0.000188273			-0.433021	-3.72521			2.56299e-05
0.36935	0.000205257			-0.432562	-3.6877			2.8001e-05
0.36974	0.00013909			-0.432104	-3.8567			1.90147e-05
0.37014	0.000199082			-0.431634	-3.70097			2.7275e-05
0.37053	0.000170004			-0.431177	-3.76954			2.33403e-05
0.37092	0.000165404			-0.43072	-3.78145			2.27566e-05
0.37131	0.000206853			-0.430263	-3.68434			2.85191e-05
0.3717	0.000194639			-0.429807	-3.71077			2.68915e-05
0.37209	0.00031484			-0.429352	-3.50191			4.35899e-05
0.37248	0.000121045			-0.428897	-3.91705			1.67939e-05
0.37287	0.000266505			-0.428443	-3.57429			3.70527e-05
0.37326	0.000265583			-0.427989	-3.5758			3.70018e-05
0.37365	0.00019321			-0.427535	-3.71397			2.69749e-05
0.37404	0.000254278			-0.427082	-3.59469			3.5575e-05
0.37443	0.000178658			-0.426629	-3.74798			2.50475e-05
0.37482	0.000137027			-0.426177	-3.86319			1.92509e-05
0.37521	9.83072e-05			-0.425726	-4.00741			1.38399e-05
0.3756	0.000149241			-0.425274	-3.82611			2.10542e-05
0.37599	0.000148643			-0.424824	-3.82786			2.10134e-05
0.37638	0.000149942			-0.424373	-3.82408			2.12411e-05
0.37677	0.000153321			-0.423924	-3.8144			2.17648e-05
0.37716	0.000123176			-0.423474	-3.90947			1.75217e-05
0.37755	0.000153581			-0.423026	-3.81366			2.18921e-05
0.37794	0.00017346			-0.422577	-3.7608			2.47768e-05
0.37833	0.000170472			-0.422129	-3.76835			2.44003e-05
0.37872	0.000147864			-0.421682	-3.83014			2.1208e-05
0.37911	0.00021309			-0.421235	-3.67144			3.06262e-05
0.3795	0.000148574			-0.420788	-3.82806			2.13977e-05
0.37989	0.000109608			-0.420342	-3.96016			1.58182e-05
0.38029	0.00017204			-0.419885	-3.76437			2.48805e-05
0.38068	0.000181774			-0.41944	-3.74047			2.63422e-05
0.38107	0.000179047			-0.418995	-3.74703			2.60002e-05
0.38146	0.000262464			-0.418551	-3.58093			3.81916e-05
0.38185	0.000247392			-0.418107	-3.60661			3.60721e-05
0.38224	0.000169939			-0.417664	-3.76971			2.48293e-05
0.38263	0.00010075			-0.417221	-3.99675			1.47504e-05
0.38302	0.000137326			-0.416779	-3.86225			2.01463e-05
0.38341	0.000156959			-0.416337	-3.80421			2.30735e-05
0.3838	0.000177748			-0.415895	-3.7502			2.61827e-05
0.38419	0.0001936			-0.415454	-3.71309			2.85757e-05
0.38458	0.000155919			-0.415013	-3.8071			2.30607e-05
0.38497	0.000200746			-0.414573	-3.69735			2.97509e-05
0.38536	0.000179567			-0.414133	-3.74577			2.66661e-05
0.38575	0.000242585			-0.413694	-3.61514			3.60974e-05
0.38614	0.000197628			-0.413255	-3.70415			2.94671e-05
0.38653	0.000159817			-0.412817	-3.79638			2.38775e-05
0.38692	0.000246184			-0.412379	-3.60874			3.68555e-05
0.38731	0.000139184			-0.411941	-3.85641			2.08789e-05
0.3877	0.000184076			-0.411504	-3.735			2.76687e-05
0.38809	0.000165534			-0.411068	-3.78111			2.49317e-05
0.38848	0.00019399			-0.410631	-3.71222			2.92763e-05
0.38887	0.000176709			-0.410196	-3.75274			2.67219e-05
0.38926	0.00018248			-0.40976	-3.73878			2.765e-05
0.38965	0.000179127			-0.409325	-3.74684			2.71963e-05
0.39005	0.000201608			-0.40888	-3.69549			3.06724e-05
0.39044	0.000175094			-0.408446	-3.75673			2.66919e-05
0.39083	0.000132012			-0.408012	-3.87939			2.01646e-05
0.39122	0.000199707			-0.407579	-3.69961			3.05658e-05
0.39161	0.000245443			-0.407146	-3.61005			3.76407e-05
0.392	0.000158518			-0.406714	-3.79992			2.43585e-05
0.39239	0.000151502			-0.406282	-3.81958			2.33267e-05
0.39278	0.000267142			-0.405851	-3.57326			4.12136e-05
0.39317	0.000154113			-0.40542	-3.81216			2.38232e-05
0.39356	0.000107402			-0.404989	-3.96899			1.66354e-05
0.39395	0.000224797			-0.404559	-3.64821			3.48877e-05
0.39434	0.00025064			-0.404129	-3.60095			3.89755e-05
0.39473	0.000224654			-0.4037	-3.64849			3.50037e-05
0.39512	0.000124372			-0.403271	-3.90528			1.94169e-05
0.39551	0.000111248			-0.402843	-3.95371			1.74023e-05
0.3959	0.000156855			-0.402414	-3.8045			2.4585e-05
0.39629	0.000122527			-0.401987	-3.91177			1.92423e-05
0.39668	0.000168393			-0.40156	-3.77368			2.64975e-05
0.39707	0.000211271			-0.401133	-3.67516			3.331e-05
0.39746	0.000195159			-0.400707	-3.70961			3.08301e-05
0.39785	0.000272599			-0.400281	-3.56448			4.31482e-05
0.39824	0.000234529			-0.399855	-3.6298			3.71951e-05
0.39863	0.000179437			-0.39943	-3.74609			2.85136e-05
0.39902	0.000218287			-0.399005	-3.66097			3.4755e-05
0.39941	0.000297947			-0.398581	-3.52586			4.7531e-05
0.3998	0.000190102			-0.398157	-3.72101			3.03859e-05
range-from: 32
range-to: 1512

## Sheet: Figure_1e
q values	I(q)		log(q)	log(I(q))		I(q)*q^2
0.014374	0.258819		-1.84242	-0.587004		5.34751e-05
0.015123	0.270672		-1.82036	-0.567557		6.1904e-05
0.015872	0.280325		-1.79937	-0.552338		7.06196e-05
0.016621	0.280891		-1.77934	-0.551463		7.75982e-05
0.01737	0.241436		-1.7602	-0.617197		7.28454e-05
0.018119	0.271212		-1.74187	-0.566691		8.90385e-05
0.018867	0.226152		-1.7243	-0.645599		8.0502e-05
0.019616	0.225468		-1.70739	-0.646916		8.67571e-05
0.020365	0.229831		-1.69112	-0.638591		9.53186e-05
0.021114	0.22971		-1.67543	-0.63882		0.000102405
0.021863	0.210783		-1.66029	-0.676165		0.000100752
0.022612	0.202474		-1.64566	-0.69363		0.000103526
0.023361	0.205845		-1.63151	-0.686459		0.000112337
0.024109	0.192669		-1.61782	-0.715187		0.000111988
0.024858	0.196576		-1.60453	-0.70647		0.000121468
0.025607	0.188525		-1.59164	-0.724632		0.000123619
0.026356	0.182362		-1.57912	-0.739066		0.000126676
0.027105	0.184012		-1.56695	-0.735155		0.00013519
0.027854	0.171717		-1.55511	-0.765187		0.000133226
0.028602	0.171307		-1.5436	-0.766225		0.000140142
0.029351	0.168741		-1.53238	-0.772779		0.000145367
0.0301	0.154799		-1.52143	-0.810233		0.000140249
0.030849	0.158158		-1.51076	-0.80091		0.000150512
0.031598	0.150436		-1.50034	-0.822647		0.000150201
0.032347	0.147505		-1.49017	-0.831192		0.000154339
0.033096	0.142305		-1.48022	-0.84678		0.000155873
0.033844	0.137953		-1.47052	-0.860269		0.000158013
0.034593	0.138947		-1.46101	-0.85715		0.000166275
0.035342	0.129198		-1.45171	-0.888744		0.000161376
0.036091	0.127123		-1.4426	-0.895775		0.000165586
0.03684	0.124287		-1.43368	-0.905575		0.00016868
0.037589	0.123059		-1.42494	-0.909888		0.000173873
0.038337	0.11967		-1.41638	-0.922015		0.000175882
0.039086	0.110968		-1.40798	-0.954803		0.000169527
0.039835	0.111681		-1.39974	-0.95202		0.000177219
0.040584	0.108209		-1.39165	-0.965735		0.000178227
0.041333	0.104517		-1.3837	-0.980811		0.000178559
0.042082	0.104263		-1.3759	-0.98187		0.000184639
0.042831	0.0970275		-1.36824	-1.01311		0.000177996
0.043579	0.096909		-1.36072	-1.01364		0.000184043
0.044328	0.0931166		-1.35332	-1.03097		0.000182972
0.045077	0.0895881		-1.34604	-1.04775		0.000182037
0.045826	0.0890755		-1.33889	-1.05024		0.00018706
0.046575	0.0840098		-1.33185	-1.07567		0.000182237
0.047324	0.0837475		-1.32492	-1.07703		0.000187558
0.048072	0.0802506		-1.31811	-1.09555		0.000185452
0.048821	0.0768205		-1.31139	-1.11452		0.000183101
0.04957	0.0768347		-1.30478	-1.11444		0.000188797
0.050319	0.072515		-1.29827	-1.13957		0.000183608
0.051068	0.0699681		-1.29185	-1.1551		0.000182473
0.051817	0.0700705		-1.28553	-1.15447		0.000188139
0.052565	0.0670205		-1.2793	-1.17379		0.000185183
0.053314	0.066889		-1.27316	-1.17465		0.000190124
0.054063	0.0642481		-1.2671	-1.19214		0.000187785
0.054812	0.0624726		-1.26112	-1.20431		0.00018769
0.055561	0.060583		-1.25523	-1.21765		0.000187021
0.05631	0.0588381		-1.24941	-1.23034		0.000186565
0.057059	0.0570148		-1.24368	-1.24401		0.000185625
0.057807	0.0554876		-1.23802	-1.2558		0.00018542
0.058556	0.0547909		-1.23243	-1.26129		0.000187867
0.059305	0.0541545		-1.22691	-1.26637		0.000190466
0.060054	0.0519796		-1.22146	-1.28417		0.000187464
0.060803	0.0510625		-1.21607	-1.2919		0.000188778
0.061552	0.0476949		-1.21076	-1.32153		0.000180699
0.0623	0.0482977		-1.20551	-1.31607		0.000187457
0.063049	0.047002		-1.20032	-1.32788		0.000186841
0.063798	0.0447135		-1.19519	-1.34956		0.000181992
0.064547	0.0449259		-1.19012	-1.3475		0.000187175
0.065296	0.0432178		-1.18511	-1.36434		0.000184262
0.066045	0.0433624		-1.18016	-1.36289		0.000189144
0.066794	0.0418343		-1.17526	-1.37847		0.000186641
0.067542	0.0404875		-1.17043	-1.39268		0.000184701
0.068291	0.0398049		-1.16564	-1.40006		0.000185637
0.06904	0.039605		-1.1609	-1.40225		0.000188778
0.069789	0.0377283		-1.15621	-1.42333		0.000183756
0.070538	0.0373123		-1.15158	-1.42815		0.000185651
0.071287	0.0364449		-1.14699	-1.43836		0.000185207
0.072035	0.0352792		-1.14246	-1.45248		0.000183065
0.072784	0.0345063		-1.13796	-1.4621		0.000182798
0.073533	0.0347451		-1.13352	-1.45911		0.00018787
0.074282	0.0332243		-1.12912	-1.47854		0.000183326
0.075031	0.0325513		-1.12476	-1.48743		0.000183252
0.07578	0.0320931		-1.12045	-1.49359		0.000184298
0.076529	0.0311913		-1.11617	-1.50597		0.000182678
0.077277	0.0312748		-1.11195	-1.50481		0.000186765
0.078026	0.0301119		-1.10776	-1.52126		0.000183323
0.078775	0.0288987		-1.10361	-1.53912		0.000179331
0.079524	0.0283133		-1.0995	-1.54801		0.000179055
0.080273	0.028403		-1.09543	-1.54664		0.000183022
0.081022	0.0276797		-1.0914	-1.55784		0.000181706
0.08177	0.0273753		-1.08741	-1.56264		0.00018304
0.082519	0.0270047		-1.08345	-1.56856		0.000183885
0.083268	0.0261665		-1.07952	-1.58225		0.000181427
0.084017	0.0257124		-1.07563	-1.58986		0.0001815
0.084766	0.02567		-1.07178	-1.59057		0.000184446
0.085515	0.0254882		-1.06796	-1.59366		0.00018639
0.086263	0.0244035		-1.06418	-1.61255		0.000181594
0.087012	0.0237448		-1.06042	-1.62443		0.000179774
0.087761	0.0234477		-1.0567	-1.6299		0.000180594
0.08851	0.0223989		-1.05301	-1.64977		0.000175474
0.089259	0.0227498		-1.04935	-1.64302		0.000181252
0.090008	0.0226563		-1.04572	-1.64481		0.000183549
0.090757	0.0224331		-1.04212	-1.64911		0.000184778
0.091505	0.0215467		-1.03856	-1.66662		0.000180414
0.092254	0.0205966		-1.03501	-1.68621		0.000175293
0.093003	0.0202444		-1.0315	-1.69369		0.000175105
0.093752	0.0197397		-1.02802	-1.70466		0.000173501
0.094501	0.0201614		-1.02456	-1.69548		0.00018005
0.09525	0.0202869		-1.02114	-1.69278		0.000184055
0.095998	0.0194423		-1.01774	-1.71125		0.000179173
0.096747	0.0196601		-1.01436	-1.70642		0.000184018
0.097496	0.0192642		-1.01101	-1.71525		0.000183115
0.098245	0.0187682		-1.00769	-1.72658		0.000181152
0.098994	0.0180828		-1.00439	-1.74274		0.000177208
0.099743	0.0174036		-1.00112	-1.75936		0.000173143
0.10049	0.0172007		-0.997877	-1.76445		0.000173697
0.10124	0.0178311		-0.994648	-1.74882		0.000182761
0.10199	0.017714		-0.991442	-1.75168		0.00018426
0.10274	0.0169178		-0.98826	-1.77166		0.000178576
0.10349	0.0163423		-0.985102	-1.78669		0.000175029
0.10424	0.0165544		-0.981966	-1.78109		0.00017988
0.10498	0.0155105		-0.978893	-1.80937		0.000170939
0.10573	0.0156859		-0.975802	-1.80449		0.00017535
0.10648	0.0155957		-0.972732	-1.807		0.000176823
0.10723	0.0154234		-0.969684	-1.81182		0.000177343
0.10798	0.0152098		-0.966657	-1.81788		0.000177341
0.10873	0.0152302		-0.963651	-1.81729		0.000180055
0.10948	0.0143815		-0.960665	-1.8422		0.000172375
0.11023	0.0137283		-0.9577	-1.86238		0.000166808
0.11098	0.0130888		-0.954755	-1.8831		0.000161209
0.11172	0.0130625		-0.951869	-1.88397		0.000163038
0.11247	0.0128858		-0.948963	-1.88989		0.000162999
0.11322	0.0130241		-0.946077	-1.88525		0.000166953
0.11397	0.0128786		-0.943209	-1.89013		0.000167282
0.11472	0.0127181		-0.940361	-1.89558		0.000167379
0.11547	0.0126582		-0.937531	-1.89763		0.000168776
0.11622	0.0126397		-0.934719	-1.89826		0.000170726
0.11697	0.0119163		-0.931926	-1.92386		0.000163038
0.11771	0.0120827		-0.929187	-1.91784		0.000167413
0.11846	0.0119364		-0.926428	-1.92313		0.000167501
0.11921	0.0122093		-0.923687	-1.91331		0.000173506
0.11996	0.0116617		-0.920964	-1.93324		0.000167817
0.12071	0.0116066		-0.918257	-1.93529		0.000169119
0.12146	0.0111111		-0.915567	-1.95424		0.000163917
0.12221	0.0110489		-0.912893	-1.95668		0.000165018
0.12296	0.0111273		-0.910236	-1.95361		0.000168235
0.12371	0.0113607		-0.907595	-1.9446		0.000173866
0.12445	0.0106607		-0.905005	-1.97222		0.000165111
0.1252	0.0100076		-0.902396	-1.99967		0.000156869
0.12595	0.0105511		-0.899802	-1.9767		0.000167376
0.1267	0.0101865		-0.897223	-1.99198		0.000163522
0.12745	0.00974437		-0.89466	-2.01125		0.000158283
0.1282	0.00991983		-0.892112	-2.0035		0.000163035
0.12895	0.00976484		-0.889579	-2.01033		0.000162371
0.1297	0.00962254		-0.88706	-2.01671		0.000161871
0.13045	0.00962952		-0.884556	-2.0164		0.000163868
0.13119	0.00885603		-0.882099	-2.05276		0.00015242
0.13194	0.0093115		-0.879624	-2.03098		0.000162096
0.13269	0.00950582		-0.877162	-2.02201		0.000167365
0.13344	0.0092676		-0.874714	-2.03303		0.000165021
0.13419	0.00891079		-0.87228	-2.05008		0.000160456
0.13494	0.00861159		-0.869859	-2.06492		0.000156807
0.13569	0.00826655		-0.867452	-2.08268		0.000152202
0.13644	0.0086604		-0.865058	-2.06246		0.000161221
0.13718	0.00804042		-0.862709	-2.09472		0.000151307
0.13793	0.00783982		-0.860341	-2.10569		0.00014915
0.13868	0.00782611		-0.857986	-2.10645		0.000150513
0.13943	0.0078565		-0.855644	-2.10477		0.000152736
0.14018	0.00783608		-0.853314	-2.1059		0.000153982
0.14093	0.0076208		-0.850997	-2.118		0.000151359
0.14168	0.00723102		-0.848691	-2.1408		0.00014515
0.14243	0.00776875		-0.846399	-2.10965		0.000157599
0.14318	0.0071929		-0.844118	-2.1431		0.000147458
0.14392	0.00691004		-0.841879	-2.16052		0.000143128
0.14467	0.00703559		-0.839622	-2.1527		0.000147251
0.14542	0.00738814		-0.837376	-2.13146		0.000156237
0.14617	0.0065842		-0.835142	-2.1815		0.000140676
0.14692	0.00742191		-0.832919	-2.12948		0.000160206
0.14767	0.00666005		-0.830708	-2.17652		0.000145232
0.14842	0.00670014		-0.828508	-2.17392		0.000147594
0.14917	0.00660695		-0.826319	-2.18		0.000147016
0.14992	0.00628765		-0.82414	-2.20151		0.000141321
0.15066	0.00626066		-0.822002	-2.20338		0.000142107
0.15141	0.00581104		-0.819845	-2.23575		0.000133218
0.15216	0.00596423		-0.8177	-2.22445		0.000138088
0.15291	0.00603226		-0.815564	-2.21952		0.000141043
0.15366	0.00593855		-0.813439	-2.22632		0.000140217
0.15441	0.00588428		-0.811325	-2.23031		0.000140296
0.15516	0.00543594		-0.80922	-2.26473		0.000130868
0.15591	0.00611251		-0.807126	-2.21378		0.000148583
0.15665	0.0059516		-0.80507	-2.22537		0.000146048
0.1574	0.00570081		-0.802995	-2.24406		0.000141236
0.15815	0.00517364		-0.800931	-2.2862		0.0001294
0.1589	0.00545739		-0.798876	-2.26302		0.000137795
0.15965	0.0055703		-0.796831	-2.25412		0.000141976
0.1604	0.00561649		-0.794796	-2.25054		0.000144502
0.16115	0.0057786		-0.79277	-2.23818		0.000150066
0.1619	0.00527325		-0.790753	-2.27792		0.00013822
0.16265	0.00474722		-0.788746	-2.32356		0.000125588
0.16339	0.0050402		-0.786775	-2.29755		0.000134555
0.16414	0.00520761		-0.784786	-2.28336		0.000140303
0.16489	0.00537379		-0.782806	-2.26972		0.000146106
0.16564	0.00513133		-0.780835	-2.28977		0.000140786
0.16639	0.00513307		-0.778873	-2.28962		0.000142112
0.16714	0.00500495		-0.77692	-2.3006		0.000139817
0.16789	0.00438886		-0.774975	-2.35765		0.000123709
0.16864	0.00430089		-0.773039	-2.36644		0.000122315
0.16939	0.00441167		-0.771112	-2.3554		0.000126584
0.17013	0.00454556		-0.769219	-2.34241		0.000131568
0.17088	0.00412333		-0.767309	-2.38475		0.000120401
0.17163	0.00458502		-0.765407	-2.33866		0.00013506
0.17238	0.00444403		-0.763513	-2.35222		0.000132054
0.17313	0.00465634		-0.761628	-2.33196		0.000139569
0.17388	0.00418218		-0.75975	-2.3786		0.000126445
0.17463	0.00407552		-0.757881	-2.38982		0.000124285
0.17538	0.00399649		-0.75602	-2.39832		0.000122924
0.17612	0.00371421		-0.754191	-2.43013		0.000115208
0.17687	0.00427738		-0.752346	-2.36882		0.000133809
0.17762	0.0037984		-0.750508	-2.4204		0.000119835
0.17837	0.00358577		-0.748678	-2.44542		0.000114084
0.17912	0.00350329		-0.746856	-2.45552		0.000112399
0.17987	0.00380972		-0.745041	-2.41911		0.000123257
0.18062	0.00358086		-0.743234	-2.44601		0.00011682
0.18137	0.00359048		-0.741435	-2.44485		0.000118109
0.18212	0.0036649		-0.739642	-2.43594		0.000121556
0.18286	0.00370064		-0.737881	-2.43172		0.000123741
0.18361	0.00361288		-0.736104	-2.44215		0.0001218
0.18436	0.00385346		-0.734333	-2.41415		0.000130974
0.18511	0.00309254		-0.73257	-2.50968		0.000105968
0.18586	0.00340142		-0.730814	-2.46834		0.000117498
0.18661	0.00332357		-0.729065	-2.4784		0.000115738
0.18736	0.00332414		-0.727323	-2.47832		0.00011669
0.18811	0.00313297		-0.725588	-2.50404		0.000110861
0.18886	0.00346389		-0.72386	-2.46044		0.000123551
0.1896	0.00362354		-0.722162	-2.44087		0.00013026
0.19035	0.00336607		-0.720447	-2.47288		0.000121963
0.1911	0.00331019		-0.718739	-2.48015		0.000120886
0.19185	0.00318626		-0.717038	-2.49672		0.000117275
0.1926	0.00342412		-0.715344	-2.46545		0.000127017
0.19335	0.0037134		-0.713656	-2.43023		0.000138822
0.1941	0.00308812		-0.711974	-2.51031		0.000116344
0.19485	0.00306533		-0.7103	-2.51352		0.00011638
0.19559	0.00296733		-0.708653	-2.52763		0.000113516
0.19634	0.00293563		-0.706991	-2.5323		0.000113167
0.19709	0.00297618		-0.705335	-2.52634		0.000115608
0.19784	0.00317805		-0.703686	-2.49784		0.000124391
0.19859	0.0026202		-0.702043	-2.58167		0.000103335
0.19934	0.00271919		-0.700406	-2.56556		0.000108051
0.20009	0.00268466		-0.698775	-2.57111		0.000107483
0.20084	0.00283355		-0.69715	-2.54767		0.000114296
0.20159	0.00295686		-0.695531	-2.52917		0.000120162
0.20233	0.00239706		-0.69394	-2.62032		9.81296e-05
0.20308	0.00243683		-0.692333	-2.61317		0.000100499
0.20383	0.00293269		-0.690732	-2.53273		0.000121843
0.20458	0.00273642		-0.689137	-2.56282		0.000114527
0.20533	0.0024664		-0.687548	-2.60794		0.000103984
0.20608	0.00262367		-0.685964	-2.58109		0.000111425
0.20683	0.00272075		-0.684386	-2.56531		0.00011639
0.20758	0.00263404		-0.682814	-2.57938		0.000113499
0.20833	0.00325652		-0.681248	-2.48725		0.000141337
0.20907	0.00278829		-0.679708	-2.55466		0.000121877
0.20982	0.00250279		-0.678153	-2.60158		0.000110184
0.21057	0.00288491		-0.676604	-2.53987		0.000127916
0.21132	0.0024945		-0.675059	-2.60302		0.000111395
0.21207	0.00255213		-0.673521	-2.5931		0.000114778
0.21282	0.00231755		-0.671988	-2.63497		0.000104967
0.21357	0.00239315		-0.67046	-2.62103		0.000109157
0.21432	0.00227322		-0.668937	-2.64336		0.000104416
0.21506	0.00198451		-0.66744	-2.70235		9.1785e-05
0.21581	0.00205111		-0.665928	-2.68801		9.55284e-05
0.21656	0.00241297		-0.664422	-2.61745		0.000113164
0.21731	0.00220119		-0.66292	-2.65734		0.000103948
0.21806	0.0023275		-0.661424	-2.63311		0.000110673
0.21881	0.0021085		-0.659933	-2.67603		0.00010095
0.21956	0.00226265		-0.658447	-2.64538		0.000109075
0.22031	0.002011		-0.656966	-2.69659		9.76068e-05
0.22106	0.00223958		-0.65549	-2.64983		0.000109443
0.2218	0.00195309		-0.654038	-2.70928		9.60825e-05
0.22255	0.002028		-0.652572	-2.69293		0.000100444
0.2233	0.00206004		-0.651111	-2.68612		0.00010272
0.22405	0.00205678		-0.649655	-2.68681		0.000103247
0.2248	0.00214808		-0.648204	-2.66795		0.000108553
0.22555	0.00211082		-0.646757	-2.67555		0.000107384
0.2263	0.00219197		-0.645315	-2.65917		0.000112254
0.22705	0.00199335		-0.643878	-2.70042		0.000102761
0.2278	0.00164602		-0.642446	-2.78357		8.54164e-05
0.22854	0.00187409		-0.641038	-2.72721		9.78846e-05
0.22929	0.00207805		-0.639615	-2.68234		0.000109251
0.23004	0.00237094		-0.638197	-2.62508		0.000125466
0.23079	0.001647		-0.636783	-2.78331		8.77259e-05
0.23154	0.0020677		-0.635374	-2.68451		0.000110851
0.23229	0.00192538		-0.633969	-2.71548		0.000103891
0.23304	0.0016912		-0.63257	-2.7718		9.18453e-05
0.23379	0.00181173		-0.631174	-2.74191		9.90251e-05
0.23453	0.00167367		-0.629802	-2.77633		9.20592e-05
0.23528	0.00185823		-0.628415	-2.7309		0.000102866
0.23603	0.00159816		-0.627033	-2.79638		8.90339e-05
0.23678	0.0016608		-0.625655	-2.77968		9.31123e-05
0.23753	0.00183442		-0.624282	-2.7365		0.000103499
0.23828	0.00178247		-0.622912	-2.74898		0.000101204
0.23903	0.00189368		-0.621548	-2.72269		0.000108196
0.23978	0.00193154		-0.620187	-2.7141		0.000111053
0.24053	0.00171781		-0.618831	-2.76502		9.93835e-05
0.24127	0.00170498		-0.617497	-2.76828		9.92488e-05
0.24202	0.00158588		-0.616149	-2.79973		9.28909e-05
0.24277	0.00138663		-0.614805	-2.85804		8.17242e-05
0.24352	0.00161012		-0.613465	-2.79314		9.54833e-05
0.24427	0.00143998		-0.61213	-2.84164		8.59204e-05
0.24502	0.00148361		-0.610798	-2.82868		8.90683e-05
0.24577	0.00125693		-0.609471	-2.90069		7.5922e-05
0.24652	0.00153813		-0.608148	-2.81301		9.34756e-05
0.24727	0.00154972		-0.606829	-2.80975		9.47538e-05
0.24801	0.00140859		-0.605531	-2.85122		8.66409e-05
0.24876	0.00169809		-0.604219	-2.77004		0.00010508
0.24951	0.00137227		-0.602912	-2.86256		8.54309e-05
0.25026	0.00162178		-0.601609	-2.79001		0.000101572
0.25101	0.00140558		-0.600309	-2.85215		8.85598e-05
0.25176	0.00150039		-0.599013	-2.8238		9.50993e-05
0.25251	0.00178958		-0.597721	-2.74725		0.000114106
0.25326	0.00170316		-0.596433	-2.76875		0.000109241
0.254	0.00147739		-0.595166	-2.83051		9.53151e-05
0.25475	0.00149848		-0.593886	-2.82435		9.72474e-05
0.2555	0.00187005		-0.592609	-2.72815		0.000122077
0.25625	0.00195446		-0.591336	-2.70897		0.000128338
0.257	0.00141874		-0.590067	-2.8481		9.37062e-05
0.25775	0.00139334		-0.588801	-2.85594		9.25669e-05
0.2585	0.00169671		-0.587539	-2.77039		0.000113378
0.25925	0.00156443		-0.586281	-2.80564		0.000105146
0.26	0.00155241		-0.585027	-2.80899		0.000104943
0.26074	0.00128238		-0.583792	-2.89198		8.71832e-05
0.26149	0.00142424		-0.582545	-2.84642		9.73853e-05
0.26224	0.00132507		-0.581301	-2.87776		9.11249e-05
0.26299	0.0016718		-0.580061	-2.77681		0.000115628
0.26374	0.00148624		-0.578824	-2.82791		0.000103381
0.26449	0.00126974		-0.577591	-2.89629		8.88245e-05
0.26524	0.00126336		-0.576361	-2.89847		8.88804e-05
0.26599	0.00154682		-0.575135	-2.81056		0.000109439
0.26673	0.00128459		-0.573928	-2.89123		9.13922e-05
0.26748	0.00130073		-0.572709	-2.88581		9.30612e-05
0.26823	0.00166323		-0.571493	-2.77905		0.000119665
0.26898	0.00163039		-0.57028	-2.78771		0.000117959
0.26973	0.00113565		-0.569071	-2.94476		8.26232e-05
0.27048	0.00110988		-0.567865	-2.95472		8.11984e-05
0.27123	0.00136028		-0.566662	-2.86637		0.00010007
0.27198	0.00127225		-0.565463	-2.89543		9.41125e-05
0.27273	0.00122366		-0.564267	-2.91234		9.10176e-05
0.27347	0.00151108		-0.56309	-2.82071		0.000113007
0.27422	0.00142065		-0.561901	-2.84751		0.000106828
0.27497	0.00125582		-0.560715	-2.90107		9.49507e-05
0.27572	0.00126231		-0.559532	-2.89884		9.59624e-05
0.27647	0.00140444		-0.558352	-2.8525		0.000107349
0.27722	0.00153777		-0.557175	-2.81311		0.000118179
0.27797	0.00138798		-0.556002	-2.85762		0.000107245
0.27872	0.00158552		-0.554832	-2.79983		0.000123171
0.27947	0.00109088		-0.553665	-2.96222		8.52014e-05
0.28021	0.0011693		-0.552516	-2.93208		9.18104e-05
0.28096	0.00129052		-0.551356	-2.88924		0.000101872
0.28171	0.00130426		-0.550198	-2.88463		0.000103507
0.28246	0.00122322		-0.549043	-2.9125		9.75929e-05
0.28321	0.00129118		-0.547891	-2.88901		0.000103563
0.28396	0.00159352		-0.546743	-2.79764		0.000128491
0.28471	0.00157549		-0.545597	-2.80259		0.000127709
0.28546	0.00143857		-0.544455	-2.84207		0.000117225
0.2862	0.00137787		-0.54333	-2.86079		0.000112862
0.28695	0.00119752		-0.542194	-2.92172		9.8604e-05
0.2877	0.00139302		-0.54106	-2.85604		0.000115302
0.28845	0.00127683		-0.539929	-2.89387		0.000106236
0.2892	0.000925838		-0.538802	-3.03346		7.7434e-05
0.28995	0.000920573		-0.537677	-3.03594		7.73935e-05
0.2907	0.000935684		-0.536555	-3.02887		7.90714e-05
0.29145	0.00123792		-0.535436	-2.90731		0.000105153
0.2922	0.00119899		-0.53432	-2.92118		0.000102371
0.29294	0.00121436		-0.533221	-2.91565		0.000104209
0.29369	0.00120408		-0.532111	-2.91935		0.000103856
0.29444	0.00105726		-0.531003	-2.97582		9.16589e-05
0.29519	0.00110147		-0.529898	-2.95803		9.5979e-05
0.29594	0.00146164		-0.528796	-2.83516		0.000128011
0.29669	0.00137507		-0.527697	-2.86167		0.000121041
0.29744	0.00105457		-0.526601	-2.97692		9.32987e-05
0.29819	0.00128775		-0.525507	-2.89017		0.000114503
0.29894	0.0012141		-0.524416	-2.91574		0.000108498
0.29968	0.00105413		-0.523342	-2.97711		9.46691e-05
0.30043	0.000888649		-0.522257	-3.05127		8.02079e-05
0.30118	0.000890956		-0.521174	-3.05014		8.08181e-05
0.30193	0.00136929		-0.520094	-2.8635		0.000124827
0.30268	0.00118668		-0.519016	-2.92566		0.000108718
0.30343	0.00116041		-0.517941	-2.93539		0.000106839
0.30418	0.00106776		-0.516869	-2.97153		9.87953e-05
0.30493	0.00104184		-0.5158	-2.9822		9.68725e-05
0.30567	0.000919889		-0.514747	-3.03626		8.59491e-05
0.30642	0.00115156		-0.513683	-2.93871		0.000108123
0.30717	0.0011533		-0.512621	-2.93806		0.000108818
0.30792	0.000768076		-0.511562	-3.1146		7.28249e-05
0.30867	0.000920796		-0.510506	-3.03584		8.77308e-05
0.30942	0.00083178		-0.509452	-3.07999		7.96353e-05
0.31017	0.000978792		-0.5084	-3.00931		9.41651e-05
0.31092	0.00102269		-0.507351	-2.99026		9.88643e-05
0.31167	0.000946989		-0.506305	-3.02366		9.19888e-05
0.31241	0.000972519		-0.505275	-3.0121		9.49179e-05
0.31316	0.00123808		-0.504234	-2.90725		0.000121417
0.31391	0.00115534		-0.503195	-2.93729		0.000113847
0.31466	0.00150573		-0.502158	-2.82225		0.000149084
0.31541	0.00116623		-0.501125	-2.93322		0.000116021
0.31616	0.00110886		-0.500093	-2.95512		0.000110838
0.31691	0.00109903		-0.499064	-2.95899		0.000110377
0.31766	0.00112007		-0.498037	-2.95076		0.000113024
0.31841	0.00129336		-0.497013	-2.88828		0.000131127
0.31915	0.00116691		-0.496005	-2.93296		0.000118858
0.3199	0.000890366		-0.494986	-3.05043		9.11165e-05
0.32065	0.000796678		-0.493969	-3.09872		8.19116e-05
0.3214	0.000985785		-0.492954	-3.00622		0.00010183
0.32215	0.000948289		-0.491942	-3.02306		9.8414e-05
0.3229	0.00112135		-0.490932	-2.95026		0.000116917
0.32365	0.000891148		-0.489924	-3.05005		9.33471e-05
0.3244	0.00102583		-0.488919	-2.98892		0.000107954
0.32514	0.00118427		-0.48793	-2.92655		0.000125196
0.32589	0.00105551		-0.486929	-2.97654		0.000112099
0.32664	0.00102122		-0.485931	-2.99088		0.000108957
0.32739	0.000996082		-0.484935	-3.0017		0.000106764
0.32814	0.00080219		-0.483941	-3.09572		8.63765e-05
0.32889	0.00100081		-0.482949	-2.99965		0.000108256
0.32964	0.00095229		-0.48196	-3.02123		0.000103478
0.33039	0.00142716		-0.480973	-2.84553		0.000155786
0.33114	0.00112991		-0.479988	-2.94696		0.000123899
0.33188	0.000919621		-0.479019	-3.03639		0.000101291
0.33263	0.00122268		-0.478039	-2.91269		0.00013528
0.33338	0.00113609		-0.47706	-2.94459		0.000126267
0.33413	0.00135509		-0.476085	-2.86803		0.000151287
0.33488	0.00101162		-0.475111	-2.99498		0.000113448
0.33563	0.00102483		-0.474139	-2.98935		0.000115444
0.33638	0.00113553		-0.47317	-2.9448		0.000128487
0.33713	0.00111382		-0.472203	-2.95318		0.000126593
0.33788	0.00102359		-0.471238	-2.98988		0.000116856
0.33862	0.00123232		-0.470287	-2.90928		0.000141302
0.33937	0.00103648		-0.469327	-2.98444		0.000119373
0.34012	0.00100783		-0.468368	-2.99661		0.000116588
0.34087	0.00135681		-0.467411	-2.86748		0.000157651
0.34162	0.000885131		-0.466457	-3.05299		0.000103299
0.34237	0.000913047		-0.465504	-3.03951		0.000107025
0.34312	0.00105707		-0.464554	-2.9759		0.000124451
0.34387	0.00127011		-0.463606	-2.89616		0.000150186
0.34461	0.00100457		-0.462672	-2.99802		0.000119298
0.34536	0.00103915		-0.461728	-2.98332		0.000123943
0.34611	0.000833561		-0.460786	-3.07906		9.98541e-05
0.34686	0.00103107		-0.459846	-2.98671		0.00012405
0.34761	0.00114766		-0.458908	-2.94019		0.000138675
0.34836	0.000990085		-0.457972	-3.00433		0.000120151
0.34911	0.000774134		-0.457038	-3.11118		9.43498e-05
0.34986	0.00102183		-0.456106	-2.99062		0.000125073
0.35061	0.000984818		-0.455176	-3.00664		0.000121061
0.35135	0.00097994		-0.45426	-3.0088		0.00012097
0.3521	0.00118946		-0.453334	-2.92465		0.000147463
0.35285	0.000906487		-0.45241	-3.04264		0.00011286
0.3536	0.000770909		-0.451488	-3.113		9.6389e-05
0.35435	0.00100406		-0.450568	-2.99824		0.000126074
0.3551	0.000965199		-0.449649	-3.01538		0.000121708
0.35585	0.00114607		-0.448733	-2.94079		0.000145126
0.3566	0.000897741		-0.447819	-3.04685		0.00011416
0.35735	0.000990265		-0.446906	-3.00425		0.000126456
0.35809	0.000677412		-0.446008	-3.16915		8.68635e-05
0.35884	0.00101208		-0.445099	-2.99478		0.000130322
0.35959	0.000984206		-0.444192	-3.00691		0.000127263
0.36034	0.000896061		-0.443288	-3.04766		0.000116349
0.36109	0.00119897		-0.442385	-2.92119		0.000156328
0.36184	0.00089991		-0.441483	-3.0458		0.000117824
0.36259	0.0010472		-0.440584	-2.97997		0.000137677
0.36334	0.000924509		-0.439687	-3.03409		0.00012205
0.36408	0.00114102		-0.438803	-2.9427		0.000151248
0.36483	0.000999925		-0.437909	-3.00003		0.000133091
0.36558	0.000884841		-0.437018	-3.05313		0.000118258
0.36633	0.00109483		-0.436128	-2.96065		0.000146923
0.36708	0.000726675		-0.435239	-3.13866		9.79177e-05
0.36783	0.00110141		-0.434353	-2.95805		0.00014902
0.36858	0.00117495		-0.433468	-2.92998		0.000159619
0.36933	0.000976871		-0.432585	-3.01016		0.00013325
0.37008	0.000880009		-0.431704	-3.05551		0.000120525
0.37082	0.00110169		-0.430837	-2.95794		0.00015149
0.37157	0.00115797		-0.429959	-2.9363		0.000159874
0.37232	0.000700295		-0.429084	-3.15472		9.70764e-05
0.37307	0.00109918		-0.42821	-2.95893		0.000152985
0.37382	0.000919435		-0.427337	-3.03648		0.000128483
0.37457	0.000995476		-0.426467	-3.00197		0.000139668
0.37532	0.00122755		-0.425598	-2.91096		0.000172919
0.37607	0.00120632		-0.424731	-2.91854		0.000170609
0.37682	0.00111028		-0.423866	-2.95457		0.000157652
0.37756	0.00128065		-0.423014	-2.89257		0.000182559
0.37831	0.00106021		-0.422152	-2.97461		0.000151736
0.37906	0.00109557		-0.421292	-2.96036		0.000157418
0.37981	0.00105499		-0.420434	-2.97675		0.000152189
0.38056	0.000774514		-0.419577	-3.11097		0.00011217
0.38131	0.000753024		-0.418722	-3.12319		0.000109488
0.38206	0.000914077		-0.417868	-3.03902		0.000133428
0.38281	0.00127466		-0.417017	-2.89461		0.000186793
0.38355	0.00076809		-0.416178	-3.11459		0.000112994
0.3843	0.000921186		-0.41533	-3.03565		0.000136047
0.38505	0.000925364		-0.414483	-3.03369		0.000137198
0.3858	0.00091379		-0.413638	-3.03915		0.00013601
0.38655	0.000904816		-0.412794	-3.04344		0.000135198
0.3873	0.00105864		-0.411953	-2.97525		0.000158797
0.38805	0.000844144		-0.411112	-3.07358		0.000127114
0.3888	0.000982502		-0.410274	-3.00767		0.00014852
0.38955	0.000933653		-0.409437	-3.02981		0.000141681
0.39029	0.000812933		-0.408613	-3.08995		0.000123831
0.39104	0.000920009		-0.407779	-3.03621		0.000140681
0.39179	0.000955023		-0.406947	-3.01999		0.000146595
0.39254	0.000881238		-0.406116	-3.05491		0.000135788
0.39329	0.000882146		-0.405287	-3.05446		0.000136448
0.39404	0.000738685		-0.40446	-3.13154		0.000114694
0.39479	0.00110508		-0.403634	-2.95661		0.000172236
0.39554	0.00102852		-0.40281	-2.98779		0.000160914
0.39629	0.000959587		-0.401987	-3.01792		0.000150699
0.39703	0.000891975		-0.401177	-3.04965		0.000140605
0.39778	0.000913197		-0.400357	-3.03944		0.000144494
0.39853	0.00100229		-0.399539	-2.99901		0.000159189
0.39928	0.000940266		-0.398722	-3.02675		0.000149901
0.40003	0.000859898		-0.397907	-3.06555		0.000137604
0.40078	0.000651838		-0.397094	-3.18586		0.000104701
0.40153	0.000755189		-0.396282	-3.12194		0.000121756
0.40228	0.00113647		-0.395472	-2.94444		0.000183914
0.40302	0.00101643		-0.394673	-2.99292		0.000165094
0.40377	0.00118078		-0.393866	-2.92783		0.000192503
0.40452	0.00119406		-0.39306	-2.92298		0.000195391
0.40527	0.00114188		-0.392256	-2.94238		0.000187547
0.40602	0.00077617		-0.391453	-3.11004		0.000127953
0.40677	0.0010407		-0.390651	-2.98267		0.000172196
0.40752	0.00104751		-0.389851	-2.97984		0.000173962
0.40827	0.00111348		-0.389053	-2.95332		0.0001856
0.40902	0.000946698		-0.388255	-3.02379		0.00015838
0.40976	0.000774024		-0.38747	-3.11125		0.000129961
0.41051	0.00091618		-0.386676	-3.03802		0.000154393
0.41126	0.000931572		-0.385884	-3.03078		0.000157561
0.41201	0.00103436		-0.385092	-2.98533		0.000175584
0.41276	0.000907249		-0.384302	-3.04227		0.000154569
0.41351	0.000880453		-0.383514	-3.05529		0.000150549
0.41426	0.00119107		-0.382727	-2.92406		0.000204401
0.41501	0.000880973		-0.381941	-3.05504		0.000151733
0.41576	0.000800313		-0.381157	-3.09674		0.000138339
0.4165	0.00096586		-0.380385	-3.01509		0.00016755
0.41725	0.000827519		-0.379604	-3.08222		0.000144069
0.418	0.000693222		-0.378824	-3.15913		0.000121123
0.41875	0.000856154		-0.378045	-3.06745		0.000150128
0.4195	0.000858379		-0.377268	-3.06632		0.000151058
0.42025	0.000993526		-0.376492	-3.00282		0.000175467
0.421	0.000713289		-0.375718	-3.14673		0.000126424
0.42175	0.000991464		-0.374945	-3.00372		0.000176355
0.42249	0.000984382		-0.374184	-3.00684		0.00017571
0.42324	0.000908467		-0.373413	-3.04169		0.000162736
0.42399	0.000705006		-0.372644	-3.15181		0.000126737
0.42474	0.00101374		-0.371877	-2.99407		0.000182883
0.42549	0.00115343		-0.371111	-2.93801		0.00020882
0.42624	0.000994977		-0.370346	-3.00219		0.000180768
0.42699	0.00103295		-0.369582	-2.98592		0.000188328
0.42774	0.000927718		-0.36882	-3.03258		0.000169737
0.42849	0.000867134		-0.368059	-3.06191		0.000159209
0.42923	0.000897901		-0.36731	-3.04677		0.000165428
0.42998	0.00077748		-0.366552	-3.10931		0.000143743
0.43073	0.00126922		-0.365795	-2.89646		0.000235476
0.43148	0.0010675		-0.365039	-2.97163		0.000198742
0.43223	0.000842634		-0.364285	-3.07436		0.000157423
0.43298	0.00082838		-0.363532	-3.08177		0.000155298
0.43373	0.000712585		-0.362781	-3.14716		0.000134053
0.43448	0.000936336		-0.36203	-3.02857		0.000176755
0.43522	0.000999928		-0.361291	-3.00003		0.000189403
0.43597	0.000569432		-0.360543	-3.24456		0.000108232
0.43672	0.000936916		-0.359797	-3.0283		0.000178693
0.43747	0.000723907		-0.359052	-3.14032		0.000138541
0.43822	0.000817169		-0.358308	-3.08769		0.000156926
0.43897	0.000919402		-0.357565	-3.03649		0.000177164
0.43972	0.000853943		-0.356824	-3.06857		0.000165113
0.44047	0.000556593		-0.356084	-3.25446		0.000107987
0.44122	0.000681656		-0.355345	-3.16644		0.000132701
0.44196	0.000896143		-0.354617	-3.04762		0.000175042
0.44271	0.000666364		-0.353881	-3.17629		0.000130602
0.44346	0.000937929		-0.353146	-3.02783		0.00018445
0.44421	0.000996665		-0.352412	-3.00145		0.000196664
0.44496	0.000897529		-0.351679	-3.04695		0.000177701
0.44571	0.000676901		-0.350948	-3.16948		0.000134471
0.44646	0.000910827		-0.350217	-3.04056		0.000181552
0.44721	0.00105741		-0.349488	-2.97576		0.000211478
0.44796	0.00113953		-0.348761	-2.94327		0.000228668
0.4487	0.000969352		-0.348044	-3.01352		0.000195161
0.44945	0.000934022		-0.347319	-3.02964		0.000188677
0.4502	0.000896533		-0.346595	-3.04743		0.000181709
0.45095	0.000860978		-0.345872	-3.06501		0.000175085
0.4517	0.000710644		-0.34515	-3.14835		0.000144995
0.45245	0.00115817		-0.344429	-2.93623		0.00023709
0.4532	0.000902531		-0.34371	-3.04454		0.000185371
0.45395	0.000802312		-0.342992	-3.09566		0.000165333
0.45469	0.000815013		-0.342285	-3.08884		0.000168498
0.45544	0.000943131		-0.341569	-3.02543		0.000195629
0.45619	0.000781475		-0.340854	-3.10708		0.000162632
0.45694	0.000832329		-0.340141	-3.07971		0.000173785
0.45769	0.000617661		-0.339429	-3.20925		0.000129388
0.45844	0.000908036		-0.338717	-3.0419		0.000190839
0.45919	0.000930964		-0.338008	-3.03107		0.000196299
0.45994	0.000949156		-0.337299	-3.02266		0.000200789
0.46069	0.000727936		-0.336591	-3.13791		0.000154494
0.46143	0.00100635		-0.335894	-2.99725		0.00021427
0.46218	0.000690347		-0.335189	-3.16093		0.000147465
0.46293	0.000902538		-0.334485	-3.04453		0.000193418
0.46368	0.00084942		-0.333782	-3.07088		0.000182624
0.46443	0.00076359		-0.33308	-3.11714		0.000164703
0.46518	0.000867708		-0.332379	-3.06163		0.000187765
0.46593	0.000820218		-0.331679	-3.08607		0.000178062
0.46668	0.00113448		-0.330981	-2.94521		0.000247078
0.46743	0.000890331		-0.330283	-3.05045		0.000194529
0.46817	0.000795982		-0.329596	-3.0991		0.000174466
0.46892	0.000873664		-0.328901	-3.05866		0.000192106
0.46967	0.000779864		-0.328207	-3.10798		0.00017203
0.47042	0.000995554		-0.327514	-3.00194		0.000220311
0.47117	0.000857147		-0.326822	-3.06694		0.000190288
0.47192	0.00072708		-0.326132	-3.13842		0.000161927
0.47267	0.000763624		-0.325442	-3.11712		0.000170607
0.47342	0.00100137		-0.324753	-2.9994		0.000224434
0.47416	0.000889071		-0.324075	-3.05106		0.000199888
0.47491	0.000832857		-0.323389	-3.07943		0.000187842
0.47566	0.000658056		-0.322703	-3.18174		0.000148887
0.47641	0.000773971		-0.322019	-3.11128		0.000175666
0.47716	0.000749186		-0.321336	-3.12541		0.000170576
0.47791	0.000678868		-0.320654	-3.16821		0.000155052
0.47866	0.000630086		-0.319973	-3.2006		0.000144362
0.47941	0.000896421		-0.319293	-3.04749		0.000206028
0.48016	0.000622188		-0.318614	-3.20608		0.000143448
range-from:	1
range-to:	623

## Sheet: Figure_3c
Biological replicates	WT	DtoF Del	Dmut	Emut	Fmut	Lmut
1.1	0.887572	0.168507	0.601597	0.389182	0.421381	0.173764
1.2	1.06653	0.171829	0.547719	0.440505	0.41286	0.174199
1.3	1.0459	0.187966	0.586372	0.485288	0.433544	0.18831
Mean of technical replicates	1	0.176101	0.578563	0.438325	0.422595	0.178758
2.1	0.972151	0.195308	0.558117	0.473722	0.441622	0.19566
2.2	0.998563	0.199336	0.546522	0.491643	0.412959	0.18772
2.3	1.02929	0.212037	0.5812	0.498869	0.438421	0.204535
Mean of technical replicates	1	0.202227	0.561946	0.488078	0.431001	0.195972
3.1	1.01222	0.198912	0.514775	0.414551	0.402589	0.161292
3.2	0.962575	0.19651	0.535536	0.469626	0.406906	0.177677
3.3	1.0252	0.218836	0.558158	0.469605	0.438519	0.181307
Mean of technical replicates	1	0.204753	0.536156	0.451261	0.416005	0.173425
Mean of biological replicates	1	0.19436	0.558888	0.459221	0.4232	0.182718
STD of biological replicates	0	0.0158633	0.021368	0.025814	0.00751619	0.0117836
Mean of biological replicates %	100	19.436	55.8888	45.9221	42.32	18.2718
STD of biological replicates %	0	1.58633	2.1368	2.5814	0.751619	1.17836

## Sheet: Figure_S5
# ddr_fit_(A)71_(A)205.csv
r	d	l	u	f	s1	s2
10	0	0	0	-9.42856e-18	-7.19601e-18	-2.23255e-18
10.5	0	0	0	1.46612e-05	-9.7725e-20	1.46612e-05
11	0	0	0	0.000417	-5.07506e-18	0.000417
11.5	0	0	0	0.000848842	-5.25224e-18	0.000848842
12	0	0	0	0.00119076	-5.50449e-19	0.00119076
12.5	0	0	0	0.00134689	1.44216e-18	0.00134689
13	0	0	0	0.00124568	-3.92231e-19	0.00124568
13.5	0	0	0	0.00124557	2.25163e-20	0.00124557
14	0	0	0	0.00108382	0.000108779	0.000975046
14.5	0	0	0	0.00181917	0.000179675	0.0016395
15	0	0	0	0.00163644	0.000139823	0.00149662
15.5	0	0	0	0.0150593	0.0130189	0.00204042
16	0	0	0	0.0157515	0.011613	0.00413844
16.5	0.00928063	0.00792888	0.0108856	0.0119814	0.00802593	0.0039555
17	0.00984093	0.00863448	0.0113818	0.0284465	0.0215571	0.00688943
17.5	0.0104223	0.00932477	0.0118663	0.0369278	0.0292569	0.00767095
18	0.0109952	0.0100237	0.0123635	0.0325894	0.0259521	0.00663721
18.5	0.011574	0.0107225	0.0128656	0.0243878	0.0179035	0.0064843
19	0.0121686	0.0114144	0.0133675	0.018566	0.0126969	0.00586914
19.5	0.0127774	0.012105	0.013876	0.017179	0.0110376	0.00614141
20	0.0133716	0.0127731	0.0143711	0.018807	0.014328	0.00447904
20.5	0.0139711	0.0134481	0.0148966	0.0475199	0.0324788	0.0150411
21	0.01456	0.0140433	0.0154056	0.0508512	0.0361717	0.0146795
21.5	0.015146	0.0146516	0.0158994	0.0455647	0.0334293	0.0121354
22	0.0157373	0.0152737	0.016412	0.0407443	0.0272761	0.0134682
22.5	0.0163213	0.0159014	0.0169187	0.0374497	0.0225041	0.0149456
23	0.0168872	0.0164654	0.0174269	0.0364895	0.0245586	0.0119309
23.5	0.0174272	0.0169841	0.0179215	0.0443579	0.0346462	0.00971174
24	0.017968	0.0174785	0.0184135	0.0372705	0.030284	0.00698647
24.5	0.018494	0.0179362	0.0189589	0.0308692	0.025021	0.00584815
25	0.0189775	0.0183644	0.0194779	0.0228115	0.017398	0.00541342
25.5	0.0194283	0.0187589	0.0199429	0.0233358	0.0153658	0.00796997
26	0.0198571	0.0191317	0.0204199	0.0291092	0.0196574	0.00945182
26.5	0.0202471	0.0194807	0.0208639	0.0306585	0.022759	0.0078995
27	0.0205839	0.0197866	0.0212283	0.0313007	0.02374	0.00756064
27.5	0.0208818	0.0200537	0.0215466	0.0330299	0.0273484	0.00568144
28	0.0211693	0.0203281	0.0218524	0.0307403	0.0245502	0.00619011
28.5	0.0214019	0.0205406	0.0220869	0.0267215	0.0211418	0.00557966
29	0.0215889	0.0207178	0.0222549	0.0235407	0.018574	0.0049667
29.5	0.021753	0.020894	0.0224002	0.0298918	0.0242852	0.00560663
30	0.0218823	0.0210501	0.0225055	0.028679	0.0233436	0.00533537
30.5	0.0219691	0.0211967	0.0225102	0.0346668	0.0267562	0.00791054
31	0.0219985	0.0212825	0.022479	0.0326455	0.0242885	0.00835692
31.5	0.0220213	0.0213613	0.0224932	0.0279854	0.0196268	0.00835866
32	0.0220365	0.0214345	0.0225401	0.0251094	0.0161784	0.00893099
32.5	0.0220266	0.0214734	0.0225588	0.0216935	0.0139731	0.00772036
33	0.0219974	0.0214915	0.022559	0.0190976	0.0119087	0.00718895
33.5	0.0219606	0.0215024	0.0225562	0.0166822	0.0101226	0.00655964
34	0.0219086	0.0214835	0.0225295	0.0175539	0.0123149	0.00523903
34.5	0.0218478	0.021444	0.0224891	0.0200364	0.0147873	0.00524913
35	0.0217781	0.0213835	0.0224351	0.0159572	0.0121324	0.00382474
35.5	0.0217103	0.0212997	0.0223907	0.0160156	0.0108025	0.00521304
36	0.0216471	0.021207	0.0223575	0.0136893	0.00890599	0.00478332
36.5	0.0215734	0.0211288	0.0223034	0.0127855	0.00911505	0.00367045
37	0.0214982	0.0210628	0.0222449	0.0127268	0.0095409	0.00318591
37.5	0.0214434	0.020996	0.022224	0.0147479	0.0117723	0.00297558
38	0.0214078	0.020944	0.0222113	0.0166498	0.0129678	0.00368198
38.5	0.0213798	0.0209265	0.022186	0.0296719	0.020276	0.00939593
39	0.0213535	0.0209023	0.0221505	0.0273616	0.0179262	0.00943543
39.5	0.0213394	0.0208577	0.0221334	0.0244963	0.0170584	0.00743796
40	0.0213292	0.0208263	0.0221126	0.0209995	0.0142771	0.00672237
40.5	0.0213299	0.020831	0.0220906	0.0175637	0.0116978	0.00586593
41	0.0213343	0.02086	0.0220541	0.0201049	0.0150369	0.00506798
41.5	0.0213557	0.0209021	0.02204	0.0184872	0.0148019	0.00368535
42	0.0213934	0.0209543	0.0220386	0.0186197	0.0156829	0.00293683
42.5	0.0214403	0.0210166	0.0220433	0.0198788	0.0175053	0.00237349
43	0.0215005	0.0210902	0.022065	0.0248472	0.022929	0.00191815
43.5	0.0215661	0.0211313	0.0220917	0.0258173	0.0233554	0.00246189
44	0.0216405	0.0211719	0.0221313	0.022237	0.019878	0.00235903
44.5	0.0217235	0.0212257	0.0221919	0.0189795	0.0166301	0.00234946
45	0.0218035	0.0212833	0.0222631	0.0170399	0.0148565	0.0021834
45.5	0.0218651	0.0213129	0.022312	0.0171008	0.0141762	0.00292462
46	0.0219273	0.0213436	0.0223632	0.0156942	0.0125156	0.00317861
46.5	0.0220097	0.0214083	0.0224489	0.0184018	0.0147773	0.00362447
47	0.0220902	0.0214728	0.0225311	0.0209389	0.0167505	0.00418838
47.5	0.0221538	0.0215191	0.0225908	0.0218443	0.0165417	0.00530259
48	0.0222186	0.0215825	0.0226631	0.0190899	0.0142212	0.00486878
48.5	0.0222679	0.0216319	0.0227159	0.016112	0.011983	0.004129
49	0.0222989	0.0216705	0.0227534	0.0160073	0.0111753	0.00483205
49.5	0.0222978	0.0216922	0.0227678	0.0137884	0.00984711	0.00394125
50	0.022266	0.0216829	0.0227515	0.0154178	0.0118427	0.00357516
50.5	0.0221994	0.0216454	0.0227025	0.0227484	0.0197985	0.00294983
51	0.022108	0.0215846	0.0226299	0.0250348	0.0192227	0.00581209
51.5	0.021987	0.0214912	0.0225248	0.0220576	0.015805	0.00625261
52	0.0218304	0.021351	0.0223742	0.0181774	0.0110831	0.00709423
52.5	0.0216381	0.0211658	0.0221807	0.0172604	0.0108509	0.00640945
53	0.0214094	0.0209376	0.0219477	0.0134533	0.00863254	0.00482073
53.5	0.0211425	0.0206647	0.0216739	0.0115722	0.00670156	0.00487062
54	0.0208446	0.0203578	0.021371	0.0130445	0.00743142	0.00561308
54.5	0.0205156	0.0200112	0.0210335	0.0138818	0.00790461	0.00597724
55	0.0201475	0.0196093	0.0206453	0.0140835	0.00782045	0.0062631
55.5	0.0197557	0.019188	0.0202417	0.0133345	0.00824822	0.00508632
56	0.0193309	0.0187339	0.0198072	0.0153635	0.0108504	0.00451305
56.5	0.0188719	0.0182445	0.0193377	0.0110921	0.00781195	0.00328014
57	0.0183798	0.0177178	0.0188277	0.00704768	0.0046678	0.00237988
57.5	0.0178715	0.0171846	0.0183199	0.00428241	0.00226534	0.00201707
58	0.017354	0.0166558	0.0178037	0.00381864	0.000880498	0.00293815
58.5	0.0168117	0.0160956	0.01727	0.00938933	0.000271652	0.00911768
59	0.0162617	0.0155329	0.0167218	0.00927781	6.61428e-05	0.00921166
59.5	0.015695	0.0149479	0.0161649	0.0076805	1.26616e-05	0.00766784
60	0.0151306	0.0143758	0.0156024	0.00559418	1.90068e-06	0.00559228
60.5	0.0145607	0.0137976	0.0150365	0.0102605	2.23342e-07	0.0102603
61	0.0139829	0.0132056	0.014477	0.00810782	2.05169e-08	0.0081078
61.5	0.0134104	0.0126257	0.0139269	0.00601102	1.47207e-09	0.00601102
62	0.0128479	0.0120657	0.0133804	0.00353844	8.24377e-11	0.00353844
62.5	0.0122997	0.011531	0.0128404	0.00193917	3.60145e-12	0.00193917
63	0.0117543	0.0109936	0.0123104	0.000959168	1.22694e-13	0.000959168
63.5	0.0112294	0.0104856	0.0117859	0.000511003	3.26329e-15	0.000511003
64	0.0107022	0.00995943	0.0112655	0.000256844	6.52275e-17	0.000256844
64.5	0.0102009	0.00947172	0.0107524	0.000121219	2.18184e-18	0.000121219
65	0.00972557	0.00902041	0.0102509	5.13082e-05	-1.42287e-18	5.13082e-05
65.5	0.00926964	0.00859245	0.00975931	1.86219e-05	-2.54112e-18	1.86219e-05
66	0.00883195	0.00818451	0.00927734	5.62768e-06	2.07096e-18	5.62768e-06
66.5	0.00840501	0.00778185	0.00879864	1.3905e-06	4.26184e-18	1.3905e-06
67	0.00799672	0.00740121	0.00837896	2.77751e-07	3.35455e-18	2.77751e-07
67.5	0.00760922	0.00704878	0.00804828	4.45408e-08	2.44998e-18	4.45408e-08
68	0.00723847	0.00671744	0.00774689	5.70935e-09	8.29424e-19	5.70935e-09
68.5	0.00687894	0.00639672	0.00744911	5.83312e-10	2.87468e-18	5.83312e-10
69	0.00654362	0.00611501	0.00718054	4.74016e-11	3.87059e-18	4.74016e-11
69.5	0.00621617	0.00580398	0.0069073	3.0584e-12	9.17716e-19	3.0584e-12
70	0.00589706	0.00544375	0.00663118	1.56413e-13	2.30733e-18	1.56411e-13
70.5	0.00558948	0.00509123	0.00636	6.32944e-15	6.10263e-20	6.32938e-15
71	0.00530534	0.00476104	0.00611833	1.98664e-16	-2.10442e-18	2.00768e-16
71.5	0.00502329	0.00444775	0.00586303	8.70633e-18	3.01293e-18	5.6934e-18
72	0.00474169	0.00414851	0.00558989	2.43109e-18	1.71286e-18	7.18227e-19
72.5	0.0044704	0.00386412	0.0053185	5.32494e-18	3.59078e-18	1.73416e-18
73	0.00420456	0.00359664	0.00504023	3.56173e-20	8.32104e-19	-7.96487e-19
73.5	0.00394469	0.00334547	0.00475791	1.08797e-19	-1.23978e-19	2.32775e-19
74	0.00369594	0.00310992	0.00448444	3.3622e-18	2.22745e-18	1.13475e-18
74.5	0.00344862	0.00288605	0.0042032	-6.15065e-19	2.90758e-19	-9.05824e-19
75	0.00320813	0.00267135	0.00392722	5.84461e-18	5.42625e-18	4.18369e-19
75.5	0.00297807	0.00246653	0.0036658	6.34437e-19	7.29731e-19	-9.52943e-20
76	0.00275536	0.00227269	0.0034139	2.27698e-18	1.07839e-18	1.19859e-18
76.5	0.00253991	0.00209004	0.00317059	-1.27059e-18	-1.41446e-18	1.43871e-19
77	0.00234096	0.00191728	0.00295351	2.68426e-18	1.71957e-18	9.64686e-19
77.5	0.00214432	0.00175758	0.00273239	8.02587e-18	6.4603e-18	1.56557e-18
78	0.0019558	0.00156941	0.00251778	-1.53797e-18	-2.08943e-18	5.51456e-19
78.5	0.001774	0.00133833	0.00230651	-1.63528e-18	-1.33258e-18	-3.02698e-19
79	0.00160369	0.00111375	0.00210728	1.05568e-18	1.27093e-18	-2.15253e-19
79.5	0.00145077	0.000919027	0.00193149	-5.80449e-19	-1.72291e-18	1.14246e-18
80	0.00130647	0.000736059	0.00176087	-1.55215e-19	1.04804e-19	-2.60019e-19
80.5	0.00116951	0.000563171	0.00159284	-4.46676e-19	-5.73916e-19	1.27239e-19
81	0.0010406	0.000402277	0.00142329	1.35116e-18	1.10105e-18	2.50109e-19
81.5	0.000920329	0.000254742	0.00131202	-4.74239e-18	-4.11374e-18	-6.28657e-19
82	0.000812385	0.000128068	0.00122426	-8.43487e-19	-1.54527e-18	7.01787e-19
82.5	0.000714017	1.2653e-05	0.00114316	-2.45802e-18	-1.45346e-18	-1.00456e-18
83	0.000626471	8.98892e-08	0.00106834	-4.25846e-19	-2.00665e-19	-2.25181e-19
83.5	0.000552495	0	0.00100002	3.90087e-18	1.63544e-18	2.26543e-18
84	0.000490946	0	0.000938222	-6.33246e-18	-4.49032e-18	-1.84214e-18
84.5	0.00043693	0	0.000883043	9.02504e-19	1.79418e-18	-8.9168e-19
85	0.000389711	0	0.000833467	-4.19071e-19	4.2806e-19	-8.47131e-19
85.5	0.000349011	0	0.000788915	3.49734e-19	2.4881e-19	1.00924e-19
86	0.000314911	0	0.000747835	-2.96799e-18	-2.01526e-18	-9.52723e-19
86.5	0.000286086	0	0.000709693	-1.93087e-18	-7.62863e-19	-1.168e-18
87	0.00026436	0	0.00067325	4.37607e-18	3.96123e-18	4.14843e-19
87.5	0.000248916	0	0.00063815	2.62185e-18	1.06674e-18	1.55511e-18
88	0.000240156	0	0.00060379	-2.32422e-18	-6.05563e-19	-1.71866e-18
88.5	0.000233575	0	0.000570087	-2.67817e-18	-2.11138e-18	-5.66789e-19
89	0.000228156	0	0.000537161	-1.06853e-18	-1.41674e-18	3.48207e-19
89.5	0.000224703	0	0.000505097	-7.43963e-19	-1.16926e-18	4.253e-19
90	0.000221693	0	0.000474176	3.45785e-18	3.44415e-18	1.37071e-20
90.5	0.000218544	0	0.000444451	-3.67854e-18	-1.56699e-18	-2.11155e-18
91	0.000217849	0	0.000416118	-6.10429e-18	-5.13513e-18	-9.69165e-19
91.5	0.000215511	9.41509e-06	0.000388871	-2.46879e-18	-3.00086e-18	5.32072e-19
92	0.000215818	3.30768e-05	0.000359091	-1.1336e-18	-5.1293e-19	-6.20667e-19
92.5	0.000217714	5.47011e-05	0.000359907	-7.63523e-18	-6.01175e-18	-1.62348e-18
93	0.000221492	7.26368e-05	0.000390422	1.96585e-18	2.46031e-18	-4.94465e-19
93.5	0.000224589	8.20103e-05	0.000431572	-1.41579e-18	-6.35892e-19	-7.79895e-19
94	0.000231761	8.09591e-05	0.00048255	1.03188e-18	7.69256e-19	2.62623e-19
94.5	0.000236036	7.26217e-05	0.000529556	-4.6324e-19	-3.16736e-19	-1.46504e-19
95	0.000241074	6.32232e-05	0.000579016	4.93374e-18	4.34851e-18	5.85232e-19
95.5	0.000248865	5.56281e-05	0.000634714	-6.17304e-18	-3.5251e-18	-2.64794e-18
96	0.000256092	4.93175e-05	0.000689575	-1.74038e-18	2.27493e-19	-1.96787e-18
96.5	0.000260351	4.40689e-05	0.000738677	3.31559e-18	4.15395e-18	-8.38365e-19
97	0.000267889	3.95863e-05	0.000794776	-3.6236e-18	-2.32192e-18	-1.30168e-18
97.5	0.000278287	3.57358e-05	0.000856684	1.54339e-18	2.23709e-18	-6.93705e-19
98	0.00028929	3.23248e-05	0.000919804	-2.02775e-18	-9.58409e-19	-1.06934e-18
98.5	0.000300258	2.94886e-05	0.000982447	5.63789e-18	3.45253e-18	2.18536e-18
99	0.00031129	2.44889e-05	0.00104524	-1.19647e-18	-3.36035e-19	-8.60438e-19
99.5	0.000321309	1.27595e-05	0.00110572	2.21983e-18	3.44994e-18	-1.2301e-18
100	0.000329504	1.0335e-06	0.0011621	-1.52753e-18	-4.74428e-19	-1.0531e-18
100.5	0.000340116	0	0.00122304	-7.14788e-18	-4.87194e-18	-2.27595e-18
101	0	0	0	1.56517e-18	3.07954e-18	-1.51438e-18
101.5	0	0	0	-1.7052e-18	-5.36513e-19	-1.16868e-18
102	0	0	0	3.38383e-18	3.36361e-18	2.02213e-20
102.5	0	0	0	-7.27976e-19	-3.85027e-19	-3.42948e-19
103	0	0	0	5.39124e-18	4.36123e-18	1.03001e-18
103.5	0	0	0	-1.98735e-18	-1.40539e-18	-5.81955e-19
104	0	0	0	4.02483e-18	2.5585e-18	1.46633e-18
104.5	0	0	0	-8.80146e-19	-1.594e-18	7.13854e-19
105	0	0	0	-1.23377e-18	-7.72435e-19	-4.61335e-19
105.5	0	0	0	-6.45433e-19	-7.3675e-19	9.13173e-20
106	0	0	0	-1.81895e-18	-2.14029e-18	3.21343e-19
106.5	0	0	0	-5.86365e-18	-4.10298e-18	-1.76067e-18
107	0	0	0	-2.06852e-18	-1.64045e-18	-4.28073e-19
107.5	0	0	0	-1.55867e-18	-1.67641e-18	1.17741e-19
108	0	0	0	-1.96209e-18	-1.26126e-18	-7.00827e-19
108.5	0	0	0	-5.57898e-18	-4.44819e-18	-1.13078e-18
109	0	0	0	2.6637e-18	1.3149e-18	1.3488e-18
109.5	0	0	0	-2.64043e-18	-2.35194e-18	-2.88491e-19
110	0	0	0	3.07586e-18	1.28139e-18	1.79447e-18
110.5	0	0	0	1.17399e-18	1.1138e-18	6.01907e-20
111	0	0	0	-9.4378e-19	-1.32798e-18	3.84196e-19
111.5	0	0	0	1.77882e-19	8.68349e-19	-6.90467e-19
112	0	0	0	-2.80723e-18	-2.85593e-18	4.86968e-20
112.5	0	0	0	9.88015e-20	-2.21292e-20	1.20931e-19
113	0	0	0	-5.48772e-18	-2.73365e-18	-2.75407e-18
113.5	0	0	0	4.00374e-18	4.13106e-18	-1.27324e-19
114	0	0	0	-3.44368e-18	-1.83179e-18	-1.61189e-18
114.5	0	0	0	4.98245e-19	1.46668e-18	-9.68435e-19
115	0	0	0	1.67158e-18	1.88244e-18	-2.10856e-19
115.5	0	0	0	1.60965e-18	1.43168e-18	1.77971e-19
116	0	0	0	-8.00256e-18	-5.44377e-18	-2.55879e-18
116.5	0	0	0	-1.52142e-18	1.93268e-19	-1.71469e-18
117	0	0	0	-1.0269e-18	-4.41951e-19	-5.84946e-19
117.5	0	0	0	-4.64719e-18	-2.67045e-18	-1.97674e-18
118	0	0	0	2.58615e-18	2.81478e-18	-2.28629e-19
118.5	0	0	0	4.4778e-19	7.04934e-19	-2.57154e-19
119	0	0	0	-3.62762e-18	-2.93243e-18	-6.95191e-19
119.5	0	0	0	-2.65719e-19	-1.49223e-19	-1.16496e-19
120	0	0	0	-2.1668e-18	-9.4992e-19	-1.21688e-18
120.5	0	0	0	-8.19272e-18	-6.10327e-18	-2.08945e-18
121	0	0	0	-3.29847e-18	-1.78943e-18	-1.50905e-18
121.5	0	0	0	2.93984e-18	2.46112e-18	4.7872e-19
122	0	0	0	-6.46515e-18	-3.50003e-18	-2.96512e-18
122.5	0	0	0	-4.70646e-18	-3.1433e-18	-1.56316e-18
123	0	0	0	-7.58657e-18	-5.41538e-18	-2.17118e-18
123.5	0	0	0	-3.05084e-18	-4.60788e-19	-2.59005e-18
124	0	0	0	-3.79725e-18	-1.61819e-18	-2.17906e-18
124.5	0	0	0	-5.54365e-18	-3.58617e-18	-1.95748e-18
125	0	0	0	-3.45276e-19	8.99746e-20	-4.35251e-19
125.5	0	0	0	-2.52333e-18	-4.35715e-19	-2.08761e-18
126	0	0	0	3.10021e-18	3.12957e-18	-2.93584e-20
126.5	0	0	0	-5.34698e-18	-3.17205e-18	-2.17493e-18
127	0	0	0	-6.36071e-18	-3.08935e-18	-3.27136e-18
127.5	0	0	0	-4.5359e-18	-3.05005e-18	-1.48585e-18
128	0	0	0	4.54429e-18	4.05948e-18	4.84812e-19
128.5	0	0	0	-7.31079e-18	-5.15215e-18	-2.15864e-18
129	0	0	0	-1.10213e-18	-2.52606e-19	-8.4952e-19
129.5	0	0	0	-5.3352e-18	-4.04462e-18	-1.29058e-18
130	0	0	0	-3.09142e-18	-2.64756e-18	-4.43859e-19
130.5	0	0	0	-4.5622e-18	-2.61633e-18	-1.94586e-18
131	0	0	0	-6.27035e-18	-4.20134e-18	-2.06901e-18
131.5	0	0	0	1.64829e-20	-2.69678e-19	2.86161e-19
132	0	0	0	-2.53227e-18	-2.62101e-18	8.87375e-20
132.5	0	0	0	3.0061e-18	1.69296e-18	1.31314e-18
133	0	0	0	-7.87845e-18	-6.43795e-18	-1.44051e-18
133.5	0	0	0	-4.98019e-18	-2.98014e-18	-2.00005e-18
134	0	0	0	1.30859e-18	1.12798e-18	1.80611e-19
134.5	0	0	0	4.16071e-19	9.40482e-20	3.22023e-19
135	0	0	0	3.15747e-19	1.69313e-18	-1.37739e-18
135.5	0	0	0	-1.00116e-18	2.21863e-19	-1.22303e-18
136	0	0	0	-9.38263e-18	-6.15316e-18	-3.22947e-18
136.5	0	0	0	-4.28498e-18	-2.32584e-18	-1.95914e-18
137	0	0	0	-2.14019e-18	-3.83141e-19	-1.75705e-18
137.5	0	0	0	-2.95145e-19	3.41344e-19	-6.36489e-19
138	0	0	0	-4.5673e-18	-4.07608e-18	-4.91219e-19
138.5	0	0	0	-3.55739e-18	-2.30869e-18	-1.2487e-18
139	0	0	0	-5.3687e-18	-4.66636e-18	-7.02339e-19
139.5	0	0	0	-5.22159e-18	-3.88652e-18	-1.33507e-18
140	0	0	0	-5.77172e-18	-3.19086e-18	-2.58086e-18
140.5	0	0	0	-3.5227e-18	-1.01259e-18	-2.5101e-18
141	0	0	0	-3.42793e-19	-1.83509e-19	-1.59284e-19
141.5	0	0	0	-3.6105e-19	-3.85146e-19	2.40966e-20
142	0	0	0	9.49703e-20	6.04601e-19	-5.09631e-19
142.5	0	0	0	-6.31525e-18	-4.31847e-18	-1.99678e-18
143	0	0	0	-5.8303e-18	-4.29428e-18	-1.53602e-18
143.5	0	0	0	-4.48434e-18	-2.12602e-18	-2.35831e-18
144	0	0	0	-7.91287e-18	-4.96685e-18	-2.94602e-18
144.5	0	0	0	-4.74811e-18	-2.78394e-18	-1.96416e-18
145	0	0	0	-5.48321e-18	-2.35561e-18	-3.12761e-18
145.5	0	0	0	-5.10825e-18	-3.19748e-18	-1.91077e-18
146	0	0	0	-1.0786e-17	-7.15693e-18	-3.62906e-18
146.5	0	0	0	-3.35115e-18	-2.42654e-18	-9.24605e-19
147	0	0	0	-2.20513e-18	-1.29827e-18	-9.06858e-19
147.5	0	0	0	-1.06066e-18	-8.23579e-19	-2.37076e-19
148	0	0	0	3.23757e-19	1.1825e-18	-8.58743e-19
148.5	0	0	0	-8.96079e-18	-6.25467e-18	-2.70612e-18
149	0	0	0	-3.43373e-18	-1.02558e-18	-2.40815e-18
149.5	0	0	0	-3.06306e-18	-2.02287e-18	-1.04019e-18
150	0	0	0	-6.99991e-18	-5.33915e-18	-1.66076e-18
# ddr_fit_(A)71_(A)235.csv
r	d	l	u	f	s1	s2
10	0	0	0	9.014e-08	-4.19182e-18	9.014e-08
10.5	0	0	0	3.57012e-06	-9.32882e-19	3.57012e-06
11	0	0	0	1.68914e-05	-4.47245e-18	1.68914e-05
11.5	0	0	0	6.60885e-05	-1.92493e-18	6.60885e-05
12	0	0	0	9.29597e-05	4.98543e-19	9.29597e-05
12.5	0	0	0	0.000261794	4.65716e-19	0.000261794
13	0	0	0	0.000495371	8.37885e-05	0.000411582
13.5	0	0	0	0.000982301	0.000214881	0.00076742
14	0	0	0	0.00147995	0.000481605	0.000998348
14.5	0	0	0	0.00213083	0.000755507	0.00137532
15	0	0	0	0.00244026	0.000909691	0.00153057
15.5	0.019818	0.0123608	0.0335744	0.0043552	0.00247411	0.00188109
16	0.0193291	0.0131714	0.0298572	0.00484089	0.00249154	0.00234935
16.5	0.0189831	0.0139576	0.0265228	0.00540685	0.00326407	0.00214278
17	0.018705	0.014768	0.0237093	0.00528484	0.00336681	0.00191804
17.5	0.0185158	0.0153314	0.0222492	0.0071316	0.00504177	0.00208983
18	0.0182687	0.0159342	0.0218711	0.00858838	0.00508846	0.00349992
18.5	0.0181102	0.0161364	0.0216718	0.0106345	0.00625864	0.00437585
19	0.0180471	0.0152118	0.0214762	0.0122483	0.00727479	0.0049735
19.5	0.0181901	0.0149548	0.0214225	0.013137	0.00777096	0.00536604
20	0.0184008	0.0152032	0.0213783	0.0117201	0.00704599	0.00467408
20.5	0.0186095	0.0156338	0.0212033	0.0157071	0.00939058	0.00631656
21	0.0187126	0.0160135	0.0208691	0.0176269	0.0096478	0.00797908
21.5	0.0188749	0.0164731	0.0206522	0.0175594	0.0101072	0.00745226
22	0.0188891	0.0166399	0.020326	0.0192387	0.012664	0.0065747
22.5	0.0188326	0.0165815	0.0201166	0.0191856	0.013135	0.00605058
23	0.0189276	0.0165833	0.0204192	0.0207771	0.0147372	0.00603984
23.5	0.0190723	0.0165224	0.0208692	0.0221941	0.0164659	0.00572816
24	0.0194133	0.0167197	0.0213306	0.0220905	0.0164211	0.00566941
24.5	0.0199501	0.0172755	0.0218596	0.0254132	0.0197884	0.00562482
25	0.020798	0.0184245	0.0225954	0.0259407	0.0206414	0.00529931
25.5	0.0217303	0.0197439	0.0233666	0.0290816	0.0231312	0.00595032
26	0.0227321	0.0210579	0.024219	0.0266911	0.0206319	0.00605925
26.5	0.0238803	0.0224444	0.0252408	0.0269831	0.0208519	0.00613121
27	0.0251041	0.0237399	0.0264377	0.0283501	0.0214334	0.00691674
27.5	0.0264681	0.0250084	0.0278697	0.0284749	0.0205103	0.00796452
28	0.0280008	0.0263223	0.0294657	0.0269461	0.0186523	0.00829376
28.5	0.029797	0.0279613	0.0312811	0.0262992	0.0178141	0.00848512
29	0.031752	0.0297971	0.0332428	0.0276041	0.0191786	0.0084256
29.5	0.0338281	0.0318419	0.0352098	0.02719	0.0195393	0.00765077
30	0.0359829	0.0340704	0.0372933	0.0306837	0.0227606	0.00792301
30.5	0.0382246	0.0364914	0.0396497	0.0290898	0.0212743	0.0078155
31	0.0403489	0.0387488	0.0420228	0.0295474	0.0215237	0.00802368
31.5	0.0420841	0.0405229	0.0439205	0.0328434	0.0227017	0.0101416
32	0.0431881	0.0415835	0.0451203	0.0349636	0.0239988	0.0109648
32.5	0.0435086	0.0418532	0.0454305	0.0358282	0.0244952	0.011333
33	0.0430004	0.0413648	0.0447731	0.0329109	0.0213218	0.0115891
33.5	0.0417007	0.040167	0.0431091	0.0353337	0.021538	0.0137957
34	0.0398381	0.038393	0.0408667	0.0376649	0.0229149	0.01475
34.5	0.0376567	0.0361242	0.0388373	0.0381804	0.0221944	0.015986
35	0.0354385	0.0336777	0.0369804	0.03687	0.0225212	0.0143488
35.5	0.033369	0.0313689	0.0352062	0.0384631	0.026	0.0124632
36	0.0315969	0.0294957	0.0336226	0.03715	0.0245884	0.0125616
36.5	0.0301823	0.028139	0.03224	0.0413939	0.0275829	0.013811
37	0.02913	0.0272504	0.030979	0.0454939	0.0282416	0.0172523
37.5	0.0282914	0.0265504	0.0298609	0.046007	0.029019	0.016988
38	0.0276747	0.026129	0.0289679	0.0464469	0.0267541	0.0196928
38.5	0.0271955	0.0258519	0.0282904	0.0431873	0.025959	0.0172283
39	0.0267642	0.0255513	0.0277966	0.0438113	0.0289569	0.0148544
39.5	0.0263266	0.0251253	0.0273832	0.043053	0.030543	0.01251
40	0.0257963	0.0244194	0.0267384	0.0408796	0.0305822	0.0102974
40.5	0.0252493	0.0236295	0.0263391	0.0371402	0.0294483	0.00769191
41	0.0246483	0.0227451	0.0259985	0.0381704	0.0314037	0.00676675
41.5	0.0241242	0.0220579	0.0256761	0.0500279	0.0440105	0.00601747
42	0.0236977	0.0215704	0.0254042	0.0467853	0.0410043	0.00578098
42.5	0.023443	0.0213857	0.0251012	0.0438531	0.0370235	0.00682967
43	0.0233734	0.0214959	0.0247566	0.0388927	0.0307629	0.00812979
43.5	0.0234751	0.0219074	0.0244608	0.0352761	0.0276529	0.00762318
44	0.0236033	0.02237	0.02446	0.0322575	0.0241542	0.00810335
44.5	0.0236655	0.0227619	0.0247811	0.030484	0.0222622	0.0082218
45	0.0235597	0.0226391	0.0248105	0.0294924	0.020582	0.00891045
45.5	0.023241	0.0221886	0.0245313	0.0287281	0.0197051	0.00902291
46	0.022662	0.0216393	0.0238596	0.0274911	0.0196945	0.00779668
46.5	0.0218851	0.0210568	0.0229172	0.0252128	0.0177657	0.0074471
47	0.0209499	0.0200588	0.0217539	0.021061	0.0142447	0.00681633
47.5	0.0199491	0.0188347	0.0208004	0.0187337	0.0130131	0.00572055
48	0.0189546	0.0176255	0.0200271	0.0180554	0.0138063	0.00424908
48.5	0.0179792	0.0164444	0.0192822	0.0200862	0.0169798	0.00310641
49	0.0170331	0.0153248	0.0185277	0.0172001	0.0148266	0.00237347
49.5	0.0161422	0.0143359	0.0177704	0.0136924	0.0117235	0.00196896
50	0.0153101	0.0134813	0.0170372	0.0118833	0.010056	0.0018273
50.5	0.0145081	0.0126879	0.0163011	0.0105713	0.00889889	0.00167241
51	0.0137793	0.0120242	0.0155337	0.00853837	0.0070321	0.00150627
51.5	0.0130822	0.0113805	0.0147338	0.00971504	0.00830112	0.00141392
52	0.0124444	0.0107868	0.0139415	0.00912212	0.00775464	0.00136748
52.5	0.0118411	0.0101916	0.0132002	0.00734134	0.00613024	0.0012111
53	0.0113077	0.00968955	0.0125249	0.00694673	0.00593696	0.00100977
53.5	0.0108148	0.00925608	0.0119177	0.005562	0.00472661	0.000835383
54	0.0103761	0.00895471	0.0113614	0.00396211	0.00324263	0.000719484
54.5	0.0099678	0.00875949	0.010828	0.0034103	0.00281395	0.000596348
55	0.00954572	0.00857701	0.0102943	0.00237218	0.00180452	0.000567658
55.5	0.00912428	0.00840034	0.00984252	0.00154905	0.00102933	0.000519726
56	0.00866382	0.00792907	0.00950911	0.000913743	0.000540562	0.000373181
56.5	0.00815903	0.00737037	0.00922899	0.000502226	0.000262856	0.00023937
57	0.00759682	0.00680543	0.00892542	0.000252384	0.000126924	0.00012546
57.5	0.00705215	0.00609783	0.00867221	0.000126327	7.02458e-05	5.60816e-05
58	0.00647312	0.00530573	0.00830777	6.37819e-05	4.25526e-05	2.12293e-05
58.5	0.00597192	0.00469656	0.0080063	3.0918e-05	2.41694e-05	6.74867e-06
59	0.00544537	0.00407577	0.00753746	1.41631e-05	1.23806e-05	1.78248e-06
59.5	0.00497951	0.00362498	0.00705565	5.89155e-06	5.5051e-06	3.86458e-07
60	0.00452246	0.00323788	0.00646748	2.15527e-06	2.08731e-06	6.79694e-08
60.5	0.00409341	0.0029426	0.00583581	6.7532e-07	6.65721e-07	9.59822e-09
61	0.00365805	0.00263378	0.00513705	1.78352e-07	1.77273e-07	1.07938e-09
61.5	0.00324649	0.00230435	0.00449907	3.93301e-08	3.9234e-08	9.6067e-11
62	0.00282801	0.00181911	0.00393667	7.19567e-09	7.18893e-09	6.73657e-12
62.5	0.00244987	0.00124933	0.0035707	1.08588e-09	1.08551e-09	3.70996e-13
63	0.00210291	0.000638592	0.00332083	1.34299e-10	1.34283e-10	1.60099e-14
63.5	0.00177203	3.1747e-05	0.00308063	1.35166e-11	1.3516e-11	5.42179e-16
64	0.00146827	1.50471e-07	0.00281853	1.09902e-12	1.099e-12	1.48284e-17
64.5	0.00117325	0	0.00247275	7.16947e-14	7.16947e-14	1.90017e-21
65	0.000918288	0	0.00209928	3.72699e-15	3.72704e-15	-5.58066e-20
65.5	0.000720763	0	0.00174516	1.48985e-16	1.49999e-16	-1.01357e-18
66	0.00057492	0	0.0014211	9.15799e-18	7.88836e-18	1.26964e-18
66.5	0.000473623	0	0.00122702	8.06791e-19	6.21066e-19	1.85725e-19
67	0.000406884	0	0.00109305	-1.03153e-19	6.34187e-19	-7.37341e-19
67.5	0.000355836	0	0.000971477	9.66999e-19	2.52808e-19	7.14191e-19
68	0.000311007	0	0.000860399	-2.21576e-18	-1.50108e-18	-7.14682e-19
68.5	0.000271262	0	0.000760126	-1.36994e-18	5.11698e-20	-1.42111e-18
69	0.000235991	0	0.000670272	6.98784e-19	9.98098e-19	-2.99314e-19
69.5	0.000204983	0	0.000590752	-1.55385e-18	-4.23983e-19	-1.12986e-18
70	0.000177835	0	0.000520697	1.93342e-18	1.15524e-18	7.78175e-19
70.5	0.000154356	0	0.000459097	2.79061e-19	-5.50814e-19	8.29875e-19
71	0.000133846	0	0.000405043	-7.92501e-18	-5.90599e-18	-2.01902e-18
71.5	0.000115988	0	0.00035753	-4.60958e-18	-3.59426e-18	-1.01532e-18
72	0.00010038	0	0.00031554	1.71589e-18	5.1089e-19	1.205e-18
72.5	8.67128e-05	0	0.000278262	3.60775e-18	1.69317e-18	1.91458e-18
73	7.46695e-05	0	0.000244757	-1.13216e-19	1.56417e-19	-2.69634e-19
73.5	6.43448e-05	0	0.000214977	-1.58554e-18	-5.24241e-19	-1.0613e-18
74	5.55471e-05	0	0.000189127	2.32454e-19	-2.58655e-19	4.91108e-19
74.5	4.81703e-05	0	0.00016713	4.39137e-18	2.66072e-18	1.73065e-18
75	4.21178e-05	0	0.00014869	6.11896e-18	4.06341e-18	2.05555e-18
75.5	3.70016e-05	0	0.00013352	-6.5443e-18	-4.58578e-18	-1.95851e-18
76	3.59405e-05	0	0.000120158	-5.69061e-18	-4.36185e-18	-1.32876e-18
76.5	5.58608e-05	0	0.000162428	-2.62867e-18	-2.47488e-18	-1.53791e-19
77	0.000117015	0	0.000397364	6.53861e-20	-7.35499e-19	8.00885e-19
77.5	0.000219682	0	0.000799169	-1.96152e-18	-1.58498e-18	-3.76542e-19
78	0.00035474	0	0.00134691	-5.08247e-18	-4.13178e-18	-9.50698e-19
78.5	0.0005149	0	0.00201614	-7.34024e-18	-5.50424e-18	-1.836e-18
79	0.000692823	0	0.00277427	-3.89192e-18	-2.69477e-18	-1.19715e-18
79.5	0.000896588	0	0.00361709	2.54315e-18	1.96886e-18	5.74291e-19
80	0.00111493	0	0.00450333	-5.63988e-18	-4.20803e-18	-1.43185e-18
80.5	0	0	0	-1.13844e-18	-3.81965e-19	-7.56478e-19
81	0	0	0	6.04468e-19	4.71694e-19	1.32775e-19
81.5	0	0	0	-5.05083e-18	-2.92959e-18	-2.12124e-18
82	0	0	0	2.2897e-18	1.02088e-18	1.26882e-18
82.5	0	0	0	-3.52369e-18	-3.36956e-18	-1.54129e-19
83	0	0	0	-5.69856e-19	6.49461e-19	-1.21932e-18
83.5	0	0	0	3.1714e-19	-1.68573e-19	4.85713e-19
84	0	0	0	-5.65862e-18	-4.18058e-18	-1.47804e-18
84.5	0	0	0	-2.39728e-19	1.07018e-18	-1.30991e-18
85	0	0	0	6.08554e-18	4.00797e-18	2.07757e-18
85.5	0	0	0	7.92525e-19	6.4674e-19	1.45785e-19
86	0	0	0	-6.63616e-19	-6.09345e-19	-5.42713e-20
86.5	0	0	0	2.70987e-18	1.46267e-18	1.24721e-18
87	0	0	0	5.87474e-18	4.94557e-18	9.29167e-19
87.5	0	0	0	3.46631e-18	1.84736e-18	1.61894e-18
88	0	0	0	-3.09015e-18	-3.81998e-18	7.29834e-19
88.5	0	0	0	4.13094e-18	4.04813e-18	8.28057e-20
89	0	0	0	2.73454e-18	1.78382e-18	9.5072e-19
89.5	0	0	0	-6.04672e-18	-4.19837e-18	-1.84835e-18
90	0	0	0	7.1661e-18	5.76191e-18	1.40419e-18
90.5	0	0	0	-4.35914e-18	-1.31023e-18	-3.04891e-18
91	0	0	0	-2.22333e-18	-1.73156e-18	-4.9177e-19
91.5	0	0	0	-1.97709e-18	-8.18358e-19	-1.15873e-18
92	0	0	0	-3.88502e-19	4.80772e-19	-8.69274e-19
92.5	0	0	0	7.33871e-19	7.88153e-19	-5.42817e-20
93	0	0	0	-4.96649e-19	4.11474e-19	-9.08122e-19
93.5	0	0	0	2.79315e-18	2.5219e-18	2.71256e-19
94	0	0	0	1.39202e-18	1.44435e-18	-5.23279e-20
94.5	0	0	0	-4.54385e-18	-3.13217e-18	-1.41168e-18
95	0	0	0	3.42344e-18	3.11074e-18	3.12694e-19
95.5	0	0	0	-7.19713e-18	-4.3366e-18	-2.86052e-18
96	0	0	0	-4.11199e-18	-2.49432e-18	-1.61767e-18
96.5	0	0	0	-1.71206e-19	9.3196e-19	-1.10317e-18
97	0	0	0	-5.4169e-18	-3.83469e-18	-1.58221e-18
97.5	0	0	0	-2.33879e-18	-1.33835e-18	-1.00044e-18
98	0	0	0	-8.96746e-18	-6.48406e-18	-2.48339e-18
98.5	0	0	0	-2.29726e-18	-1.60672e-18	-6.9054e-19
99	0	0	0	-3.9549e-18	-2.62054e-18	-1.33436e-18
99.5	0	0	0	-1.88485e-18	-4.02622e-19	-1.48223e-18
100	0	0	0	-6.52191e-19	-1.83422e-19	-4.68769e-19
100.5	0	0	0	-6.79963e-18	-4.38618e-18	-2.41345e-18
101	0	0	0	2.02352e-18	2.05746e-18	-3.39308e-20
101.5	0	0	0	-2.87474e-18	-2.40773e-18	-4.67018e-19
102	0	0	0	3.16456e-18	2.13908e-18	1.02548e-18
102.5	0	0	0	-2.20095e-18	-1.49737e-18	-7.03574e-19
103	0	0	0	1.43002e-18	1.17482e-18	2.55195e-19
103.5	0	0	0	-3.85004e-18	-2.34162e-18	-1.50842e-18
104	0	0	0	5.61362e-20	3.08133e-20	2.53229e-20
104.5	0	0	0	-6.16148e-18	-3.73255e-18	-2.42892e-18
105	0	0	0	-4.50628e-18	-3.72378e-18	-7.82506e-19
105.5	0	0	0	-1.54034e-18	-4.65829e-19	-1.07451e-18
106	0	0	0	-2.8676e-18	-2.72711e-18	-1.40485e-19
106.5	0	0	0	-1.51978e-18	-1.03475e-18	-4.85035e-19
107	0	0	0	-9.54705e-19	1.02695e-19	-1.0574e-18
107.5	0	0	0	-2.2935e-18	-9.08329e-19	-1.38517e-18
108	0	0	0	3.36186e-18	2.64585e-18	7.16008e-19
108.5	0	0	0	-4.89126e-18	-2.94591e-18	-1.94535e-18
109	0	0	0	2.44147e-18	1.14901e-18	1.29246e-18
109.5	0	0	0	-4.15134e-18	-3.34584e-18	-8.05504e-19
110	0	0	0	-6.51281e-19	-1.63976e-18	9.88483e-19
110.5	0	0	0	-3.72815e-19	-2.59473e-19	-1.13342e-19
111	0	0	0	-4.66859e-18	-2.92723e-18	-1.74136e-18
111.5	0	0	0	-1.15659e-18	-4.84966e-19	-6.71619e-19
112	0	0	0	-3.21551e-18	-1.81967e-18	-1.39583e-18
112.5	0	0	0	9.66831e-19	1.67027e-18	-7.03436e-19
113	0	0	0	-2.72677e-18	-1.028e-18	-1.69877e-18
113.5	0	0	0	7.50325e-18	6.22165e-18	1.2816e-18
114	0	0	0	-7.27842e-18	-3.63777e-18	-3.64065e-18
114.5	0	0	0	3.15976e-18	3.40773e-18	-2.47965e-19
115	0	0	0	6.50762e-19	1.27646e-18	-6.25699e-19
115.5	0	0	0	-8.88114e-20	-4.17605e-19	3.28793e-19
116	0	0	0	-2.98639e-18	-1.04623e-18	-1.94016e-18
116.5	0	0	0	-2.58942e-18	-1.56689e-18	-1.02253e-18
117	0	0	0	2.4448e-18	2.88675e-18	-4.41958e-19
117.5	0	0	0	-3.58122e-18	-1.82628e-18	-1.75494e-18
118	0	0	0	4.55196e-18	4.05633e-18	4.9563e-19
118.5	0	0	0	-2.95188e-18	-2.8971e-18	-5.47859e-20
119	0	0	0	-1.86224e-18	-6.92526e-19	-1.16971e-18
119.5	0	0	0	-2.34583e-19	-1.64042e-19	-7.05405e-20
120	0	0	0	1.59865e-18	1.27373e-18	3.24929e-19
120.5	0	0	0	-1.03954e-17	-7.0918e-18	-3.30363e-18
121	0	0	0	-1.81687e-18	-1.51038e-18	-3.06492e-19
121.5	0	0	0	-1.02284e-18	2.90078e-19	-1.31292e-18
122	0	0	0	-4.8943e-18	-3.25664e-18	-1.63766e-18
122.5	0	0	0	-1.69231e-18	-1.22762e-18	-4.64684e-19
123	0	0	0	-7.74903e-18	-5.28166e-18	-2.46737e-18
123.5	0	0	0	3.02218e-19	5.0145e-19	-1.99232e-19
124	0	0	0	-2.94472e-18	-2.06668e-18	-8.78045e-19
124.5	0	0	0	-7.95949e-18	-5.22454e-18	-2.73495e-18
125	0	0	0	-7.63704e-19	-1.11643e-18	3.52724e-19
125.5	0	0	0	-4.47675e-18	-3.11738e-18	-1.35937e-18
126	0	0	0	-2.51803e-18	-1.63978e-18	-8.78249e-19
126.5	0	0	0	-2.35738e-18	-2.50013e-18	1.42749e-19
127	0	0	0	-4.1042e-18	-4.10651e-18	2.30644e-21
127.5	0	0	0	-6.80261e-18	-4.85066e-18	-1.95195e-18
128	0	0	0	3.9637e-18	1.40846e-18	2.55524e-18
128.5	0	0	0	-4.22e-18	-3.24029e-18	-9.79706e-19
129	0	0	0	-8.04245e-19	9.25157e-19	-1.7294e-18
129.5	0	0	0	-1.58072e-18	-7.63797e-19	-8.16926e-19
130	0	0	0	-5.01069e-18	-3.64635e-18	-1.36434e-18
130.5	0	0	0	-2.9679e-18	-1.58226e-18	-1.38564e-18
131	0	0	0	1.04106e-18	1.02404e-19	9.38658e-19
131.5	0	0	0	-3.71968e-18	-3.78497e-18	6.52905e-20
132	0	0	0	-5.89323e-18	-4.35019e-18	-1.54304e-18
132.5	0	0	0	1.64589e-18	1.68517e-18	-3.92795e-20
133	0	0	0	-7.81871e-18	-5.81906e-18	-1.99964e-18
133.5	0	0	0	-6.5618e-18	-4.81148e-18	-1.75032e-18
134	0	0	0	2.44282e-20	5.66094e-19	-5.41666e-19
134.5	0	0	0	-2.61638e-20	2.4999e-19	-2.76153e-19
135	0	0	0	2.32546e-18	1.71331e-18	6.12155e-19
135.5	0	0	0	3.76191e-19	3.88586e-19	-1.23943e-20
136	0	0	0	-7.46185e-18	-4.883e-18	-2.57885e-18
136.5	0	0	0	-3.20873e-18	-3.20066e-18	-8.06137e-21
137	0	0	0	-1.01643e-19	3.76877e-19	-4.7852e-19
137.5	0	0	0	-5.07979e-18	-3.39202e-18	-1.68778e-18
138	0	0	0	-8.92005e-18	-6.77138e-18	-2.14867e-18
138.5	0	0	0	-4.15764e-18	-3.21718e-18	-9.40466e-19
139	0	0	0	-4.00652e-18	-3.35982e-18	-6.46704e-19
139.5	0	0	0	-6.74112e-18	-5.08251e-18	-1.65862e-18
140	0	0	0	-5.23578e-18	-3.29911e-18	-1.93667e-18
140.5	0	0	0	-7.47798e-18	-5.87405e-18	-1.60393e-18
141	0	0	0	7.11546e-19	-8.52094e-21	7.20067e-19
141.5	0	0	0	2.47762e-18	1.54354e-18	9.34073e-19
142	0	0	0	-5.26609e-18	-3.53387e-18	-1.73222e-18
142.5	0	0	0	-1.03181e-17	-7.23117e-18	-3.08696e-18
143	0	0	0	-6.15648e-18	-4.7931e-18	-1.36339e-18
143.5	0	0	0	-3.69593e-18	-3.29706e-18	-3.98871e-19
144	0	0	0	-5.1911e-18	-3.96937e-18	-1.22173e-18
144.5	0	0	0	-1.60669e-18	-5.51305e-19	-1.05539e-18
145	0	0	0	-3.48219e-18	-2.58204e-18	-9.00157e-19
145.5	0	0	0	-2.41212e-18	-2.52516e-18	1.13041e-19
146	0	0	0	-9.01576e-18	-7.01562e-18	-2.00013e-18
146.5	0	0	0	-2.6386e-18	-1.21612e-18	-1.42248e-18
147	0	0	0	-3.38384e-18	-2.09967e-18	-1.28417e-18
147.5	0	0	0	-6.02112e-19	2.60139e-19	-8.6225e-19
148	0	0	0	-3.20307e-18	-1.85284e-18	-1.35023e-18
148.5	0	0	0	-1.24853e-17	-9.38439e-18	-3.10095e-18
149	0	0	0	-4.51824e-18	-3.87772e-18	-6.40522e-19
149.5	0	0	0	2.71327e-18	1.46973e-18	1.24355e-18
150	0	0	0	-1.54469e-18	-1.35451e-18	-1.90183e-19
# ddr_fit_(A)71_(A)240.csv
r	d	l	u	f	s1	s2
10	0	0	0	-2.21477e-18	-5.68418e-19	-1.64635e-18
10.5	0	0	0	2.48816e-18	1.89018e-18	5.97986e-19
11	0	0	0	-4.52649e-18	-2.20931e-18	-2.31718e-18
11.5	0	0	0	-5.95835e-18	-3.69087e-18	-2.26748e-18
12	0	0	0	-3.6496e-18	-2.73715e-18	-9.12447e-19
12.5	0	0	0	-1.09265e-18	6.84019e-19	-1.77667e-18
13	0	0	0	-1.88705e-18	-8.29815e-19	-1.05724e-18
13.5	0	0	0	-2.61465e-18	-1.83573e-18	-7.7892e-19
14	0	0	0	2.29073e-18	2.2942e-18	-3.4676e-21
14.5	0	0	0	1.17672e-07	-1.49857e-19	1.17672e-07
15	0.00251474	0	0.00622234	1.42473e-05	-6.00397e-18	1.42473e-05
15.5	0.00283465	7.20447e-07	0.00693883	1.35459e-05	-8.2374e-18	1.35459e-05
16	0.0135442	0.000303515	0.0385145	1.71645e-05	-3.95932e-18	1.71645e-05
16.5	0.0138628	0.000989986	0.0379231	3.44697e-05	-3.53126e-18	3.44697e-05
17	0.0142107	0.00166626	0.0373528	5.80807e-05	2.07681e-07	5.7873e-05
17.5	0.0145232	0.00234222	0.0367852	6.41181e-05	2.22772e-06	6.18904e-05
18	0.0148877	0.00301767	0.0362577	0.000116903	4.06199e-06	0.000112841
18.5	0.0152693	0.0036922	0.035737	0.000240552	3.25669e-05	0.000207985
19	0.0156876	0.00436541	0.035217	0.000416421	8.431e-05	0.00033211
19.5	0.0161016	0.00503679	0.034698	0.000518662	0.000124198	0.000394464
20	0.0165269	0.00570574	0.0341801	0.000709097	0.000254666	0.000454431
20.5	0.0169241	0.00637155	0.0336631	0.00102271	0.000457406	0.000565301
21	0.017275	0.00703373	0.0330741	0.00133708	0.000778159	0.000558919
21.5	0.0175821	0.00769136	0.0324811	0.00186401	0.00121465	0.000649362
22	0.0179311	0.00834365	0.0319658	0.00242128	0.00152678	0.000894499
22.5	0.0182479	0.00898979	0.0314564	0.00341847	0.00228956	0.00112891
23	0.0185553	0.00962898	0.0309501	0.00407415	0.00277031	0.00130384
23.5	0.0188419	0.0102603	0.030447	0.00471596	0.00326948	0.00144648
24	0.0191348	0.0108828	0.0299363	0.00586059	0.00408924	0.00177135
24.5	0.0194108	0.0114955	0.0294166	0.0068442	0.00433586	0.00250834
25	0.0196144	0.0120975	0.0289272	0.00893204	0.0060837	0.00284833
25.5	0.0198254	0.0126858	0.0284411	0.00874805	0.00545672	0.00329133
26	0.0200626	0.0132282	0.0279598	0.00981819	0.00600674	0.00381145
26.5	0.020259	0.0137546	0.0274807	0.0127427	0.00760241	0.0051403
27	0.0203637	0.0142683	0.0269453	0.016386	0.0102483	0.0061377
27.5	0.0204453	0.0147754	0.0264773	0.0176461	0.0110544	0.0065917
28	0.0206049	0.0153012	0.0259536	0.0178627	0.0108286	0.00703407
28.5	0.0207336	0.0158103	0.0254221	0.0196725	0.0125709	0.00710162
29	0.0208878	0.0163018	0.0248991	0.0224073	0.0150441	0.00736315
29.5	0.0211924	0.0167752	0.0244349	0.0255209	0.0171477	0.00837322
30	0.021722	0.0172294	0.025054	0.0261354	0.0174514	0.00868396
30.5	0.0224878	0.0176634	0.0268298	0.0256481	0.0160092	0.00963895
31	0.0236555	0.0180639	0.0292678	0.0295947	0.0176027	0.011992
31.5	0.0253594	0.0183688	0.0328626	0.0345924	0.0214083	0.0131841
32	0.0275633	0.0186729	0.0374234	0.0374089	0.0237836	0.0136253
32.5	0.0302964	0.0190105	0.0427746	0.039317	0.0255511	0.0137659
33	0.0329441	0.0192842	0.0487532	0.038334	0.0253781	0.0129558
33.5	0.0344416	0.0193608	0.052872	0.0436252	0.0302008	0.0134244
34	0.0341088	0.0193006	0.0525259	0.0478118	0.0350184	0.0127933
34.5	0.0320201	0.0191654	0.047794	0.0536076	0.0417898	0.0118178
35	0.0290993	0.0190089	0.0411781	0.0564995	0.0454871	0.0110124
35.5	0.0261913	0.0187301	0.0347537	0.0530112	0.0412359	0.0117753
36	0.0237763	0.0184031	0.0296807	0.0502908	0.0375437	0.0127472
36.5	0.0219614	0.0180874	0.0260237	0.0579934	0.0431086	0.0148847
37	0.0206419	0.0178029	0.0236366	0.0579766	0.0432424	0.0147342
37.5	0.0196562	0.0174512	0.0219697	0.0604419	0.0451077	0.0153342
38	0.0189249	0.0163194	0.0214367	0.0585425	0.0434143	0.0151282
38.5	0.0183603	0.0156537	0.0213863	0.0621332	0.0471842	0.014949
39	0.0179441	0.0152708	0.0213458	0.0595247	0.0451296	0.0143951
39.5	0.0176774	0.0150772	0.0213176	0.0663428	0.0510077	0.0153351
40	0.0174856	0.0150333	0.0212589	0.0605225	0.0447926	0.0157299
40.5	0.0173131	0.0149959	0.0211915	0.0557312	0.039938	0.0157932
41	0.017137	0.014883	0.0211051	0.0470574	0.031872	0.0151854
41.5	0.016935	0.014691	0.0210165	0.0419213	0.028046	0.0138753
42	0.0167473	0.0144981	0.0209315	0.0413813	0.0280734	0.0133079
42.5	0.0165918	0.0143231	0.0208055	0.0396952	0.0272546	0.0124406
43	0.0164542	0.0141728	0.0206567	0.0378374	0.025492	0.0123454
43.5	0.016306	0.0139144	0.0205041	0.0330638	0.0205893	0.0124745
44	0.0161642	0.0136671	0.0203483	0.0318551	0.0178732	0.0139818
44.5	0.0160475	0.0134287	0.0201748	0.0280862	0.0146036	0.0134826
45	0.0159479	0.0132092	0.0199821	0.0266969	0.0138299	0.012867
45.5	0.015856	0.0129954	0.0197786	0.023812	0.0117865	0.0120255
46	0.0157771	0.0127677	0.0195595	0.021149	0.0100299	0.0111191
46.5	0.0157073	0.0125603	0.0193301	0.019384	0.00886297	0.0105211
47	0.0156408	0.0123639	0.0191005	0.0176651	0.00929254	0.0083726
47.5	0.0155756	0.0121754	0.0188541	0.017941	0.0102964	0.00764463
48	0.0155025	0.0119945	0.018598	0.0191398	0.0128557	0.0062841
48.5	0.0154175	0.0118196	0.0183474	0.0204254	0.0149596	0.00546575
49	0.0153199	0.0116346	0.018082	0.0179931	0.0134186	0.00457448
49.5	0.0152036	0.0114559	0.0178104	0.0173313	0.0127059	0.00462542
50	0.0150719	0.0112857	0.0175338	0.0176861	0.013841	0.00384518
50.5	0.0149257	0.0111274	0.0172673	0.0181955	0.0150156	0.00317981
51	0.0147637	0.0109837	0.0170738	0.019655	0.0161549	0.00350002
51.5	0.0145799	0.0108373	0.017064	0.0194956	0.0159829	0.00351276
52	0.0143504	0.0106606	0.0169628	0.0159846	0.0133047	0.0026799
52.5	0.0140769	0.010531	0.0166883	0.0141616	0.0122779	0.00188371
53	0.0137432	0.010384	0.0162272	0.0130436	0.0116082	0.0014354
53.5	0.013377	0.0102299	0.0156713	0.0121938	0.0111855	0.00100831
54	0.0129867	0.0100833	0.0154203	0.011242	0.0105023	0.000739629
54.5	0.0125837	0.0099181	0.0151779	0.0109207	0.0104498	0.000470927
55	0.0121746	0.00975176	0.0149318	0.00987921	0.00951147	0.000367737
55.5	0.0117499	0.0095677	0.0147138	0.00913313	0.00886755	0.000265583
56	0.0113082	0.00938832	0.014489	0.0076755	0.00746862	0.000206881
56.5	0.0108634	0.0092201	0.014278	0.00720448	0.007056	0.000148479
57	0.0104161	0.00862686	0.0140679	0.0061511	0.0060171	0.000133996
57.5	0.00997788	0.00796853	0.0138629	0.00608167	0.00596391	0.000117767
58	0.00954647	0.00725376	0.0136643	0.00505152	0.00497077	8.07509e-05
58.5	0.00913281	0.00651442	0.0134831	0.00562833	0.00553066	9.76608e-05
59	0.00872132	0.00580065	0.0132975	0.00452448	0.00445535	6.91336e-05
59.5	0.00834885	0.00514169	0.0131199	0.00370323	0.00364543	5.77988e-05
60	0.00801417	0.0045604	0.0129452	0.00277196	0.00273561	3.63468e-05
60.5	0.00772149	0.00407559	0.0127749	0.00204115	0.00202154	1.96038e-05
61	0.00747976	0.00369476	0.0126315	0.0018113	0.00180231	8.983e-06
61.5	0.00729103	0.0034162	0.0124956	0.00148916	0.00148569	3.46424e-06
62	0.0071556	0.0032357	0.0123783	0.00129966	0.00129855	1.10995e-06
62.5	0.00706654	0.0031521	0.0123062	0.000927933	0.00092764	2.92752e-07
63	0.00704354	0.00315854	0.012256	0.000558771	0.000558708	6.32466e-08
63.5	0.00708603	0.00324842	0.0122125	0.000284912	0.000284901	1.11746e-08
64	0.00715662	0.00339352	0.0122004	0.000122814	0.000122812	1.61489e-09
64.5	0.00724602	0.00357457	0.012172	4.45689e-05	4.45687e-05	1.90861e-10
65	0.00740027	0.00378652	0.0121922	1.35529e-05	1.35529e-05	1.84156e-11
65.5	0.00757589	0.00403205	0.0122302	3.44334e-06	3.44334e-06	1.44488e-12
66	0.00778493	0.00430757	0.0122719	7.28977e-07	7.28977e-07	9.16614e-14
66.5	0.00805839	0.00460081	0.0123089	1.28142e-07	1.28142e-07	4.67243e-15
67	0.00828108	0.0048891	0.012396	1.86118e-08	1.86118e-08	1.91024e-16
67.5	0.00841201	0.0051596	0.0124953	2.21999e-09	2.21999e-09	6.52192e-18
68	0.00851557	0.0054179	0.012607	2.15988e-10	2.15988e-10	1.57105e-19
68.5	0.00864377	0.00566737	0.0127302	1.70225e-11	1.70225e-11	-6.98858e-19
69	0.00871937	0.00549727	0.0128552	1.07969e-12	1.07969e-12	5.71733e-19
69.5	0.00873071	0.00520907	0.0129906	5.47934e-14	5.47935e-14	-8.33871e-20
70	0.00881253	0.00492634	0.0131364	2.21866e-15	2.21747e-15	1.19437e-18
70.5	0.00891455	0.00464675	0.0132923	7.23192e-17	7.21094e-17	2.09752e-19
71	0.00897545	0.00437132	0.0134709	-1.57281e-18	-5.9231e-19	-9.805e-19
71.5	0.00905563	0.00410131	0.0137071	-1.35875e-18	-6.05784e-19	-7.52967e-19
72	0.00920713	0.0038363	0.0139544	3.98678e-18	2.04314e-18	1.94363e-18
72.5	0.00941666	0.00357566	0.0141989	5.83603e-18	4.04875e-18	1.78728e-18
73	0.00964563	0.003323	0.0145169	1.93896e-18	2.05216e-18	-1.13194e-19
73.5	0.00990419	0.00307734	0.0148399	-1.14491e-18	1.3524e-19	-1.28015e-18
74	0.0102028	0.00283922	0.0151702	2.47431e-18	2.6441e-18	-1.69795e-19
74.5	0.0105385	0.00260914	0.015507	6.92375e-18	5.38306e-18	1.54069e-18
75	0.010896	0.0023872	0.0158546	7.42998e-18	5.73488e-18	1.6951e-18
75.5	0.0113133	0.00217441	0.0165377	-6.62129e-18	-3.08319e-18	-3.5381e-18
76	0.0118122	0.00197072	0.0177758	-2.32009e-18	-5.77889e-19	-1.7422e-18
76.5	0.0123138	0.00177544	0.0190744	2.50861e-18	1.67812e-18	8.30489e-19
77	0.012832	0.00158859	0.0204175	1.18319e-18	1.22041e-18	-3.72191e-20
77.5	0.0133411	0.00141004	0.0217444	7.68657e-19	1.92686e-18	-1.1582e-18
78	0.0138132	0.00123961	0.022976	1.96335e-18	2.5282e-18	-5.6485e-19
78.5	0.0142082	0.00107699	0.0240186	-8.49289e-18	-5.36461e-18	-3.12828e-18
79	0.0144823	0.000921529	0.0247629	-1.92471e-18	-9.21539e-20	-1.83255e-18
79.5	0.0145972	0.00077168	0.0250994	4.96853e-18	3.82242e-18	1.14611e-18
80	0.0145307	0.000628357	0.0249536	-7.01941e-18	-3.916e-18	-3.10341e-18
80.5	0.0142603	0.000491325	0.0242543	-6.6227e-19	4.57374e-19	-1.11964e-18
81	0.0137548	0.000355812	0.023026	5.70221e-19	4.53883e-19	1.16338e-19
81.5	0.00527267	0	0.0197288	-7.27486e-18	-4.7151e-18	-2.55976e-18
82	0	0	0	3.6063e-18	2.41651e-18	1.18979e-18
82.5	0	0	0	-3.71381e-18	-3.20907e-18	-5.04739e-19
83	0	0	0	-2.18999e-18	-1.59265e-18	-5.9734e-19
83.5	0	0	0	6.38326e-18	5.36927e-18	1.01399e-18
84	0	0	0	-6.37961e-18	-4.74925e-18	-1.63036e-18
84.5	0	0	0	-1.23837e-18	-7.77385e-19	-4.60985e-19
85	0	0	0	4.13402e-18	3.76996e-18	3.64062e-19
85.5	0	0	0	-1.84915e-18	-6.54089e-19	-1.19506e-18
86	0	0	0	-2.54909e-18	-1.2428e-18	-1.30629e-18
86.5	0	0	0	2.47561e-18	1.64537e-18	8.30243e-19
87	0	0	0	3.38274e-18	2.51239e-18	8.70347e-19
87.5	0	0	0	7.73927e-18	6.5183e-18	1.22097e-18
88	0	0	0	-4.19436e-18	-2.78646e-18	-1.4079e-18
88.5	0	0	0	3.76026e-18	2.69822e-18	1.06203e-18
89	0	0	0	3.85469e-18	2.52e-18	1.3347e-18
89.5	0	0	0	-3.08258e-18	-1.11604e-18	-1.96653e-18
90	0	0	0	4.4621e-18	2.37334e-18	2.08876e-18
90.5	0	0	0	-5.72769e-18	-4.4441e-18	-1.28359e-18
91	0	0	0	1.22781e-18	2.04362e-18	-8.15814e-19
91.5	0	0	0	-2.99557e-18	-3.02345e-18	2.78865e-20
92	0	0	0	-2.9472e-18	-2.98563e-18	3.84253e-20
92.5	0	0	0	1.87031e-19	5.57722e-20	1.31258e-19
93	0	0	0	-1.68534e-18	-6.29564e-19	-1.05578e-18
93.5	0	0	0	3.68456e-18	2.94795e-18	7.36611e-19
94	0	0	0	1.06994e-18	9.49362e-19	1.20579e-19
94.5	0	0	0	-3.93174e-18	-2.81256e-18	-1.11918e-18
95	0	0	0	4.10906e-18	3.61444e-18	4.94622e-19
95.5	0	0	0	-8.1414e-18	-5.95065e-18	-2.19074e-18
96	0	0	0	-2.91149e-18	-2.28796e-18	-6.23529e-19
96.5	0	0	0	-7.93327e-19	9.97987e-20	-8.93125e-19
97	0	0	0	-4.51479e-18	-4.11616e-18	-3.98637e-19
97.5	0	0	0	2.54919e-18	2.17531e-18	3.73885e-19
98	0	0	0	-9.94964e-18	-7.8135e-18	-2.13614e-18
98.5	0	0	0	9.19141e-19	1.0223e-18	-1.03161e-19
99	0	0	0	-2.97755e-18	-2.68027e-18	-2.97278e-19
99.5	0	0	0	-5.83675e-19	-7.75696e-19	1.92021e-19
100	0	0	0	-1.14283e-18	-1.01454e-18	-1.28287e-19
100.5	0	0	0	-3.66017e-18	-2.13405e-18	-1.52612e-18
101	0	0	0	2.78751e-19	-4.32727e-20	3.22024e-19
101.5	0	0	0	-3.94809e-18	-2.26012e-18	-1.68798e-18
102	0	0	0	1.38022e-18	6.43452e-19	7.36764e-19
102.5	0	0	0	-5.67668e-18	-4.43495e-18	-1.24172e-18
103	0	0	0	-1.52219e-19	2.43678e-19	-3.95897e-19
103.5	0	0	0	-1.88628e-18	-1.27564e-18	-6.10639e-19
104	0	0	0	6.88985e-19	3.04251e-19	3.84733e-19
104.5	0	0	0	-7.16846e-18	-4.55902e-18	-2.60944e-18
105	0	0	0	-1.38458e-18	-1.75849e-18	3.73914e-19
105.5	0	0	0	-3.13453e-18	-1.72305e-18	-1.41148e-18
106	0	0	0	-1.19513e-18	1.47755e-19	-1.34288e-18
106.5	0	0	0	-2.21707e-18	-1.915e-18	-3.02071e-19
107	0	0	0	-1.78509e-18	-5.74073e-19	-1.21102e-18
107.5	0	0	0	-1.51565e-18	-1.22933e-18	-2.86321e-19
108	0	0	0	1.82276e-18	1.25948e-18	5.6328e-19
108.5	0	0	0	-4.75788e-18	-3.20703e-18	-1.55085e-18
109	0	0	0	3.66826e-18	2.28003e-18	1.38823e-18
109.5	0	0	0	-5.0296e-18	-3.66479e-18	-1.36481e-18
110	0	0	0	4.02819e-18	2.56062e-18	1.46758e-18
110.5	0	0	0	-8.49169e-19	-1.085e-18	2.35831e-19
111	0	0	0	2.85351e-19	5.40752e-19	-2.55401e-19
111.5	0	0	0	-3.08623e-19	-6.91234e-19	3.82611e-19
112	0	0	0	-6.36015e-18	-5.36496e-18	-9.95191e-19
112.5	0	0	0	2.54884e-18	1.99822e-18	5.50623e-19
113	0	0	0	-7.02874e-18	-5.79115e-18	-1.23759e-18
113.5	0	0	0	3.50654e-18	2.11594e-18	1.3906e-18
114	0	0	0	-1.06262e-17	-7.88077e-18	-2.74547e-18
114.5	0	0	0	3.27471e-18	2.16287e-18	1.11185e-18
115	0	0	0	-3.10229e-18	-2.18625e-18	-9.16038e-19
115.5	0	0	0	4.06538e-19	9.46627e-20	3.11875e-19
116	0	0	0	-1.7087e-18	-9.62238e-19	-7.46462e-19
116.5	0	0	0	-4.48701e-18	-3.69055e-18	-7.96457e-19
117	0	0	0	1.60462e-18	1.23627e-18	3.68343e-19
117.5	0	0	0	-6.73668e-18	-4.64577e-18	-2.0909e-18
118	0	0	0	-7.53565e-19	-1.52989e-18	7.76324e-19
118.5	0	0	0	-3.38204e-18	-2.61956e-18	-7.6248e-19
119	0	0	0	-3.1584e-18	-2.465e-18	-6.934e-19
119.5	0	0	0	-1.28701e-18	-9.62996e-19	-3.24016e-19
120	0	0	0	3.57051e-18	2.73668e-18	8.3384e-19
120.5	0	0	0	-7.78471e-18	-5.25033e-18	-2.53438e-18
121	0	0	0	-2.55778e-19	3.74775e-19	-6.30553e-19
121.5	0	0	0	-3.65705e-18	-2.14322e-18	-1.51383e-18
122	0	0	0	-6.55053e-18	-4.93388e-18	-1.61665e-18
122.5	0	0	0	-1.06249e-18	-6.06015e-19	-4.56479e-19
123	0	0	0	-1.04592e-17	-7.96213e-18	-2.49704e-18
123.5	0	0	0	1.62915e-19	3.83884e-19	-2.2097e-19
124	0	0	0	-2.78843e-18	-1.97223e-18	-8.16203e-19
124.5	0	0	0	-6.35374e-18	-4.82896e-18	-1.52477e-18
125	0	0	0	4.33747e-18	3.46182e-18	8.75654e-19
125.5	0	0	0	-3.12314e-18	-2.84547e-18	-2.77669e-19
126	0	0	0	-4.60929e-18	-3.42102e-18	-1.18828e-18
126.5	0	0	0	3.75771e-18	3.43215e-18	3.25567e-19
127	0	0	0	4.91529e-19	1.48838e-18	-9.96852e-19
127.5	0	0	0	-7.67451e-18	-4.95762e-18	-2.71689e-18
128	0	0	0	7.85773e-18	6.07612e-18	1.78161e-18
128.5	0	0	0	-2.31552e-18	-1.36272e-18	-9.52797e-19
129	0	0	0	1.49808e-18	1.134e-18	3.64079e-19
129.5	0	0	0	1.11608e-18	1.22293e-18	-1.06858e-19
130	0	0	0	-6.94268e-18	-4.64556e-18	-2.29713e-18
130.5	0	0	0	1.13319e-19	8.64581e-19	-7.51262e-19
131	0	0	0	5.10815e-18	4.94311e-18	1.65031e-19
131.5	0	0	0	-3.12166e-18	-1.33307e-18	-1.78859e-18
132	0	0	0	-4.43333e-18	-2.65981e-18	-1.77351e-18
132.5	0	0	0	2.46896e-18	1.70603e-18	7.62928e-19
133	0	0	0	-6.39032e-18	-4.19088e-18	-2.19945e-18
133.5	0	0	0	-7.6564e-18	-6.24627e-18	-1.41013e-18
134	0	0	0	1.10366e-18	1.01287e-18	9.07892e-20
134.5	0	0	0	-5.29451e-18	-4.15215e-18	-1.14236e-18
135	0	0	0	-2.48979e-18	-2.51104e-18	2.1247e-20
135.5	0	0	0	5.11004e-18	5.3551e-18	-2.4506e-19
136	0	0	0	-4.704e-18	-2.11608e-18	-2.58791e-18
136.5	0	0	0	-4.19407e-18	-3.48013e-18	-7.13935e-19
137	0	0	0	2.54647e-19	-5.9104e-19	8.45686e-19
137.5	0	0	0	-1.74847e-18	-1.06185e-18	-6.86623e-19
138	0	0	0	-8.90981e-18	-7.23265e-18	-1.67716e-18
138.5	0	0	0	-5.48009e-18	-4.25639e-18	-1.2237e-18
139	0	0	0	-3.09366e-18	-3.13781e-18	4.4156e-20
139.5	0	0	0	-6.13553e-18	-4.36994e-18	-1.76559e-18
140	0	0	0	-2.56e-18	-6.94978e-19	-1.86503e-18
140.5	0	0	0	-6.64831e-18	-4.31241e-18	-2.3359e-18
141	0	0	0	1.6788e-18	2.14652e-18	-4.67719e-19
141.5	0	0	0	2.98441e-18	9.72636e-19	2.01177e-18
142	0	0	0	-5.41639e-18	-4.76402e-18	-6.52369e-19
142.5	0	0	0	-8.41141e-18	-5.6657e-18	-2.74571e-18
143	0	0	0	1.58987e-18	2.18369e-18	-5.93815e-19
143.5	0	0	0	3.08749e-18	3.51442e-18	-4.26925e-19
144	0	0	0	-7.71609e-19	-4.22377e-19	-3.49233e-19
144.5	0	0	0	8.10668e-19	1.57451e-18	-7.63844e-19
145	0	0	0	-1.32624e-18	5.87458e-20	-1.38498e-18
145.5	0	0	0	-4.50606e-19	-5.90572e-19	1.39967e-19
146	0	0	0	-6.92452e-18	-4.01886e-18	-2.90566e-18
146.5	0	0	0	-1.91756e-18	-4.1083e-19	-1.50673e-18
147	0	0	0	-2.65123e-18	-1.1867e-18	-1.46453e-18
147.5	0	0	0	2.34735e-19	4.26314e-19	-1.91579e-19
148	0	0	0	3.57236e-19	6.89383e-19	-3.32147e-19
148.5	0	0	0	-8.73534e-18	-5.74991e-18	-2.98544e-18
149	0	0	0	-3.4701e-18	-2.17977e-18	-1.29033e-18
149.5	0	0	0	5.48015e-18	4.88949e-18	5.90661e-19
150	0	0	0	-8.7338e-19	4.03206e-19	-1.27659e-18
# ddr_fit_(A)80_(A)205.csv
r	d	l	u	f	s1	s2
10	0	0	0	-6.94059e-18	-4.29866e-18	-2.64193e-18
10.5	0	0	0	-3.58623e-18	-3.0702e-18	-5.16025e-19
11	0	0	0	-5.07476e-18	-3.36423e-18	-1.71054e-18
11.5	0	0	0	-7.12087e-18	-3.65544e-18	-3.46542e-18
12	0	0	0	2.85459e-06	2.85459e-06	-5.24621e-19
12.5	0	0	0	2.51917e-06	2.51917e-06	-1.35932e-18
13	0	0	0	6.99191e-06	6.99191e-06	-1.24283e-18
13.5	0	0	0	7.03926e-06	7.03926e-06	-9.4985e-21
14	0	0	0	5.52993e-05	5.52993e-05	-1.69911e-18
14.5	0	0	0	0.000116666	0.000116666	-7.21278e-19
15	0	0	0	0.000213609	0.000213609	-1.63202e-18
15.5	0	0	0	0.000328252	0.000328252	-1.23186e-18
16	0	0	0	0.000317814	0.000317814	2.27073e-19
16.5	0.00570397	0.00226687	0.00994389	0.000382428	0.000382428	-8.75453e-19
17	0.00616426	0.00304581	0.0102111	0.000579329	0.000579329	-1.07599e-18
17.5	0.00662582	0.00382096	0.010479	0.00108289	0.00108289	-1.74845e-18
18	0.00710985	0.00460901	0.0107657	0.00134176	0.00134176	-3.14719e-18
18.5	0.00763478	0.0054215	0.0110848	0.00307248	0.00307248	-1.29164e-18
19	0.00815916	0.00623321	0.0114138	0.00321377	0.00321377	-2.61673e-18
19.5	0.00867792	0.00704117	0.0117526	0.00448188	0.00349798	0.000983899
20	0.00919925	0.0078629	0.0121022	0.00760072	0.00612985	0.00147087
20.5	0.0097148	0.00846434	0.012421	0.00910872	0.00791171	0.00119701
21	0.0102418	0.00899782	0.0127233	0.0154925	0.0147472	0.000745333
21.5	0.0108199	0.0095605	0.0131142	0.0228008	0.0205028	0.00229805
22	0.0114311	0.010178	0.013558	0.0397659	0.0378031	0.00196287
22.5	0.0120428	0.0108098	0.0140169	0.0385094	0.0371014	0.00140798
23	0.0126299	0.011424	0.0144714	0.0381011	0.0329796	0.00512147
23.5	0.013232	0.0120755	0.0149803	0.0306299	0.0246237	0.00600615
24	0.0138559	0.012705	0.0155618	0.0375108	0.0319302	0.00558058
24.5	0.014489	0.0133172	0.0161851	0.0456019	0.0413862	0.00421572
25	0.0151329	0.01398	0.0168365	0.0447523	0.0402781	0.00447426
25.5	0.0157772	0.0146998	0.0174828	0.0518143	0.0461527	0.00566158
26	0.0164303	0.0153985	0.018151	0.0500879	0.0411527	0.00893521
26.5	0.0170829	0.0160601	0.0188438	0.0426795	0.0334374	0.00924207
27	0.0177304	0.0167457	0.0195357	0.0458203	0.0260835	0.0197368
27.5	0.018376	0.0174076	0.0202286	0.0475797	0.0267026	0.0208771
28	0.01902	0.0180264	0.0209369	0.0414361	0.0226702	0.0187659
28.5	0.0196556	0.0186579	0.0216255	0.0460915	0.0316996	0.0143918
29	0.0203029	0.0193392	0.0223192	0.0378356	0.0268014	0.0110342
29.5	0.0209392	0.0200103	0.0229771	0.0371571	0.0273996	0.00975742
30	0.0215526	0.0206169	0.0235941	0.035993	0.0217299	0.0142631
30.5	0.0221817	0.0212298	0.0242339	0.0303316	0.0164686	0.0138629
31	0.0228342	0.0219065	0.0248812	0.0304562	0.0143001	0.0161561
31.5	0.0234756	0.0225293	0.0254874	0.0294935	0.0128722	0.0166213
32	0.0240881	0.0230715	0.0260488	0.0289398	0.0158197	0.0131201
32.5	0.0246846	0.0235961	0.0265893	0.0319904	0.0214436	0.0105468
33	0.0252629	0.0241065	0.0271078	0.0288919	0.0179324	0.0109595
33.5	0.0258289	0.0246251	0.0276285	0.033435	0.0164359	0.0169991
34	0.026374	0.0251248	0.0281247	0.0269163	0.0126496	0.0142667
34.5	0.0268859	0.0255809	0.0285729	0.0221303	0.0101377	0.0119926
35	0.0273646	0.0260053	0.0289855	0.0255685	0.0156331	0.00993537
35.5	0.0278439	0.0264502	0.0294155	0.0219246	0.0133165	0.00860812
36	0.0283224	0.0269005	0.0298478	0.0505573	0.042897	0.00766031
36.5	0.028774	0.0273186	0.0302451	0.0524719	0.0453619	0.00711
37	0.0291583	0.0276385	0.0305417	0.0430356	0.0371527	0.00588287
37.5	0.0295007	0.0279137	0.0307923	0.0296735	0.025081	0.00459258
38	0.0298245	0.0281785	0.0310315	0.0254179	0.0167135	0.00870442
38.5	0.030098	0.0283728	0.0311994	0.0195433	0.011896	0.00764731
39	0.0303314	0.0285489	0.0313492	0.0151968	0.0093979	0.00579887
39.5	0.0305188	0.0287282	0.0315024	0.0128676	0.00875401	0.00411358
40	0.0306488	0.02888	0.0316289	0.0183952	0.0142644	0.00413081
40.5	0.0307204	0.0289578	0.0316748	0.0294512	0.0165832	0.012868
41	0.0307394	0.0289726	0.0316635	0.0370811	0.0239603	0.0131208
41.5	0.0307403	0.0290012	0.0316619	0.0374042	0.0274967	0.00990745
42	0.0307218	0.0290252	0.0316574	0.0343391	0.025761	0.00857804
42.5	0.0306497	0.0289964	0.0315919	0.0419236	0.0351437	0.00677985
43	0.0305212	0.0288723	0.031432	0.0402844	0.0344354	0.00584903
43.5	0.0303821	0.0287436	0.0312678	0.0311544	0.0268998	0.0042546
44	0.030216	0.0285796	0.0310677	0.0276548	0.0195094	0.00814533
44.5	0.0300006	0.0283462	0.0307938	0.0218203	0.0130999	0.00872047
45	0.0297363	0.0280639	0.0305383	0.020098	0.0126722	0.00742586
45.5	0.0294207	0.0277382	0.030275	0.0187535	0.0105012	0.00825227
46	0.0290541	0.0273667	0.0299414	0.0234025	0.0167983	0.00660428
46.5	0.028645	0.0269595	0.0295368	0.0239143	0.0176561	0.00625823
47	0.0281946	0.0265123	0.0290842	0.0254695	0.0170331	0.00843638
47.5	0.0276901	0.0259937	0.0285932	0.021807	0.0151446	0.00666247
48	0.0271587	0.0254541	0.0280476	0.0178543	0.0120761	0.00577821
48.5	0.0266	0.0248877	0.0274548	0.0204877	0.0141245	0.00636324
49	0.0260241	0.0243065	0.0268457	0.0174052	0.012244	0.00516117
49.5	0.0254216	0.0236833	0.0262274	0.0162688	0.011416	0.00485275
50	0.0247845	0.0229953	0.0256162	0.0175551	0.00962036	0.00793473
50.5	0.0241376	0.0222929	0.025026	0.018076	0.00842084	0.00965515
51	0.0234939	0.0216071	0.0244313	0.0161993	0.0084798	0.00771948
51.5	0.0228287	0.0208964	0.0238078	0.0123627	0.00705285	0.00530989
52	0.0221391	0.02016	0.0231543	0.0116343	0.00654067	0.00509368
52.5	0.0214426	0.0194405	0.0224724	0.00982507	0.00569643	0.00412865
53	0.0207185	0.018708	0.0217573	0.00982182	0.00487495	0.00494688
53.5	0.0199656	0.0179681	0.0210024	0.00858672	0.00407664	0.00451008
54	0.0192075	0.0172602	0.0202091	0.00683718	0.00300175	0.00383543
54.5	0.0184378	0.0165514	0.0193882	0.00565525	0.00233368	0.00332158
55	0.0176625	0.0158341	0.0185561	0.0041373	0.00171699	0.00242032
55.5	0.0168781	0.0150902	0.0177269	0.00279576	0.00128319	0.00151257
56	0.0160942	0.0143373	0.0169062	0.00204342	0.000983249	0.00106017
56.5	0.015323	0.0135988	0.0161111	0.00165388	0.000743912	0.000909967
57	0.0145737	0.0128878	0.0153773	0.00129435	0.000555847	0.000738502
57.5	0.0138341	0.012173	0.0146541	0.00118961	0.000418043	0.000771571
58	0.0131149	0.0114737	0.0139461	0.000975342	0.000307108	0.000668234
58.5	0.0124289	0.0108177	0.0132817	0.000698254	0.0002181	0.000480154
59	0.0117568	0.0101686	0.0126228	0.000597732	0.000192838	0.000404894
59.5	0.0110975	0.0095216	0.0119634	0.000762178	0.000146385	0.000615794
60	0.0104805	0.00892894	0.0113544	0.000616238	0.000140511	0.000475727
60.5	0.0098787	0.00833365	0.0107382	0.000457705	0.000107694	0.000350011
61	0.0093046	0.00776246	0.010141	0.000370384	7.67474e-05	0.000293637
61.5	0.00878183	0.00726638	0.0096139	0.000239036	5.03077e-05	0.000188728
62	0.00827175	0.00677022	0.00908273	0.000131574	2.71219e-05	0.000104452
62.5	0.00777848	0.0062823	0.00855675	6.25052e-05	1.2744e-05	4.97612e-05
63	0.00732427	0.00584793	0.00808286	2.4905e-05	5.13028e-06	1.97747e-05
63.5	0.00689394	0.00543873	0.00763464	8.14577e-06	1.73485e-06	6.41093e-06
64	0.00648177	0.00504638	0.00720556	2.1573e-06	4.83837e-07	1.67346e-06
64.5	0.00609137	0.00467895	0.00680538	4.58899e-07	1.09641e-07	3.49258e-07
65	0.00573099	0.00435223	0.00645138	7.8034e-08	1.99652e-08	5.80689e-08
65.5	0.00537366	0.0040117	0.00608952	1.0575e-08	2.89887e-09	7.67616e-09
66	0.00503201	0.00368191	0.00574509	1.13953e-09	3.33862e-10	8.05672e-10
66.5	0.00472737	0.00340725	0.00546176	9.74523e-11	3.03951e-11	6.70572e-11
67	0.00445012	0.00317038	0.00522136	6.60275e-12	2.18285e-12	4.4199e-12
67.5	0.00418221	0.00293807	0.00498902	3.53875e-13	1.2352e-13	2.30354e-13
68	0.00393305	0.0027304	0.00478337	1.49856e-14	5.5095e-15	9.4761e-15
68.5	0.00370953	0.00256049	0.00461551	5.03009e-16	1.96086e-16	3.06922e-16
69	0.00350746	0.00241964	0.00447494	1.8894e-17	9.78057e-18	9.11347e-18
69.5	0.00331183	0.00227819	0.00433073	-9.3583e-19	-1.75775e-18	8.21923e-19
70	0.00312387	0.00213777	0.00418302	3.26074e-18	2.03572e-18	1.22501e-18
70.5	0.00295224	0.00201635	0.00404883	1.79092e-18	8.43943e-19	9.46981e-19
71	0.00279481	0.00191007	0.00392384	-7.10167e-18	-6.11971e-18	-9.81957e-19
71.5	0.00263672	0.00179056	0.00378048	1.25785e-18	8.06249e-19	4.51599e-19
72	0.00250228	0.00171044	0.00366953	4.48712e-18	4.18887e-18	2.98252e-19
72.5	0.00236696	0.00161933	0.00354447	3.27533e-18	2.6918e-18	5.83528e-19
73	0.0022449	0.00154869	0.00343442	4.18852e-18	3.26109e-18	9.27428e-19
73.5	0.00214481	0.00151098	0.00335718	-6.64321e-18	-6.32386e-18	-3.19347e-19
74	0.00203544	0.00144919	0.00325374	-6.34667e-19	5.47119e-19	-1.18179e-18
74.5	0.00190414	0.00133251	0.00309743	3.41023e-18	2.82706e-18	5.83174e-19
75	0.00178589	0.00123162	0.00295955	7.65749e-18	5.53096e-18	2.12653e-18
75.5	0.00168801	0.00116177	0.00285539	-2.70291e-18	-1.29774e-20	-2.68994e-18
76	0.00159944	0.00107871	0.00276328	-2.1408e-18	-2.3545e-18	2.13698e-19
76.5	0.00149523	0.000977762	0.0026357	-5.54922e-18	-4.36312e-18	-1.1861e-18
77	0.00139623	0.000885008	0.00251358	-3.29885e-18	-3.97323e-18	6.74381e-19
77.5	0.00131426	0.000802535	0.00242115	-1.89262e-18	-1.86406e-18	-2.85666e-20
78	0.00123483	0.0007185	0.00233008	-5.1482e-18	-5.32047e-18	1.72276e-19
78.5	0.00115322	0.000623502	0.00223053	-6.34566e-18	-4.31581e-18	-2.02985e-18
79	0.00107854	0.000536522	0.00213963	-5.93613e-18	-3.96429e-18	-1.97183e-18
79.5	0.00100484	0.00044752	0.00204555	1.3781e-19	2.65111e-19	-1.27301e-19
80	0.000925515	0.000343653	0.00193374	-7.65747e-18	-3.53351e-18	-4.12396e-18
80.5	0.000855737	0.000256852	0.00183411	-3.27318e-18	-2.73392e-18	-5.39262e-19
81	0.000790054	0.00017681	0.0017359	-2.48753e-18	5.38496e-19	-3.02603e-18
81.5	0.000720611	8.52513e-05	0.00162263	-8.11421e-18	-4.16468e-18	-3.94952e-18
82	0.000649559	1.27476e-05	0.00149923	3.04314e-19	1.89749e-19	1.14565e-19
82.5	0.000587844	0	0.00138738	-6.97446e-18	-4.22035e-18	-2.75411e-18
83	0.000540193	0	0.00129712	-5.1543e-18	-3.03924e-18	-2.11506e-18
83.5	0.000498532	0	0.00121283	-1.28838e-18	-2.36045e-18	1.07207e-18
84	0.000454232	0	0.00111806	-5.23677e-18	-3.08824e-18	-2.14853e-18
84.5	0.000410367	0	0.00101982	-4.82288e-19	1.99545e-19	-6.81833e-19
85	0.000370554	0	0.000926227	5.63669e-18	5.0709e-18	5.65793e-19
85.5	0.000338427	0	0.000844969	-1.43475e-18	-1.53916e-18	1.04406e-19
86	0.000306833	0	0.00076255	-2.43011e-18	-7.89031e-19	-1.64108e-18
86.5	0.000274915	0	0.000677883	1.98507e-18	1.68966e-18	2.95411e-19
87	0.000248119	0	0.000602378	5.64774e-18	3.78436e-18	1.86339e-18
87.5	0.000225561	0	0.000534913	-5.68373e-19	2.92841e-20	-5.97657e-19
88	0.000206254	0	0.000471677	-1.74429e-18	-1.60608e-18	-1.38204e-19
88.5	0.000189052	0	0.000429237	-1.1966e-18	-2.83032e-19	-9.1357e-19
89	0.00017446	0	0.000414879	9.59626e-19	6.50126e-19	3.095e-19
89.5	0.000162887	0	0.000407833	-9.07033e-18	-6.96499e-18	-2.10534e-18
90	0.000153586	0	0.000400621	4.21599e-18	2.67909e-18	1.5369e-18
90.5	0.000146107	0	0.000393111	-2.2919e-18	-1.06261e-18	-1.22929e-18
91	0.00014011	0	0.000385651	-3.19729e-18	-1.55806e-18	-1.63923e-18
91.5	0.000135095	0	0.000377789	-2.75635e-18	-2.73902e-18	-1.73348e-20
92	0.000130807	0	0.000370002	1.10576e-18	7.1626e-19	3.89503e-19
92.5	0.000127153	0	0.000362505	-3.95613e-18	-1.29864e-18	-2.65749e-18
93	0.000124096	0	0.0003551	2.72233e-18	1.19258e-18	1.52975e-18
93.5	0.000121646	0	0.000347905	1.85688e-18	2.40342e-18	-5.46543e-19
94	0	0	0	2.73636e-18	2.28392e-18	4.52438e-19
94.5	0	0	0	-1.60463e-18	-1.86811e-18	2.63475e-19
95	0	0	0	3.52033e-18	3.27924e-18	2.41085e-19
95.5	0	0	0	-3.32872e-18	-1.02431e-18	-2.30441e-18
96	0	0	0	2.07874e-18	1.3858e-18	6.92937e-19
96.5	0	0	0	-4.43936e-18	-2.96216e-18	-1.4772e-18
97	0	0	0	-2.52926e-18	-9.2271e-19	-1.60655e-18
97.5	0	0	0	-3.6415e-18	-2.2145e-18	-1.42699e-18
98	0	0	0	-8.25519e-18	-6.10808e-18	-2.14711e-18
98.5	0	0	0	-1.7485e-18	-6.02643e-19	-1.14586e-18
99	0	0	0	-4.47413e-18	-3.9518e-18	-5.22327e-19
99.5	0	0	0	-2.16453e-18	-1.83055e-18	-3.3398e-19
100	0	0	0	9.42721e-19	1.78038e-18	-8.37655e-19
100.5	0	0	0	-6.43936e-18	-5.3646e-18	-1.07477e-18
101	0	0	0	8.05404e-19	1.42276e-18	-6.17355e-19
101.5	0	0	0	-2.43102e-18	-5.06105e-19	-1.92491e-18
102	0	0	0	-2.96582e-19	-6.94614e-19	3.98032e-19
102.5	0	0	0	-3.57461e-19	8.01649e-19	-1.15911e-18
103	0	0	0	-2.05134e-18	-2.03694e-18	-1.44082e-20
103.5	0	0	0	-3.40362e-18	-2.63231e-18	-7.71306e-19
104	0	0	0	-1.73528e-18	-2.13172e-18	3.96439e-19
104.5	0	0	0	-8.70644e-18	-7.22567e-18	-1.48077e-18
105	0	0	0	-7.26697e-18	-6.5094e-18	-7.57569e-19
105.5	0	0	0	-3.25381e-18	-2.74471e-18	-5.09099e-19
106	0	0	0	-2.02284e-18	-1.67833e-18	-3.44505e-19
106.5	0	0	0	-1.59032e-18	-2.59936e-18	1.00904e-18
107	0	0	0	-2.32595e-18	-2.59461e-18	2.68662e-19
107.5	0	0	0	-2.14311e-19	-2.337e-19	1.9389e-20
108	0	0	0	2.98752e-19	-1.68046e-19	4.66798e-19
108.5	0	0	0	-7.36176e-18	-4.80779e-18	-2.55396e-18
109	0	0	0	-4.57732e-20	-5.97767e-19	5.51994e-19
109.5	0	0	0	-7.11238e-18	-4.94428e-18	-2.1681e-18
110	0	0	0	-2.28405e-18	-3.40964e-18	1.12559e-18
110.5	0	0	0	-6.31457e-18	-5.08141e-18	-1.23316e-18
111	0	0	0	-8.86857e-18	-7.60976e-18	-1.25881e-18
111.5	0	0	0	-1.6033e-18	-1.01695e-20	-1.59313e-18
112	0	0	0	-7.61827e-18	-7.32654e-18	-2.91728e-19
112.5	0	0	0	2.25233e-18	3.62092e-18	-1.36859e-18
113	0	0	0	-1.79492e-18	-4.73964e-19	-1.32096e-18
113.5	0	0	0	6.31293e-18	5.12731e-18	1.18562e-18
114	0	0	0	-4.39347e-18	-1.05828e-18	-3.33519e-18
114.5	0	0	0	8.25598e-18	8.43033e-18	-1.74354e-19
115	0	0	0	2.41093e-18	3.25006e-18	-8.39125e-19
115.5	0	0	0	1.55185e-18	1.90669e-18	-3.54844e-19
116	0	0	0	-2.81714e-18	-3.50805e-18	6.90913e-19
116.5	0	0	0	-5.20908e-19	-1.44443e-18	9.23517e-19
117	0	0	0	2.28315e-18	1.1633e-18	1.11985e-18
117.5	0	0	0	-2.84032e-18	-1.81086e-18	-1.02946e-18
118	0	0	0	3.57907e-18	3.57245e-18	6.6169e-21
118.5	0	0	0	-1.67248e-18	-1.57321e-18	-9.92782e-20
119	0	0	0	7.91505e-19	2.37199e-18	-1.58048e-18
119.5	0	0	0	-3.98425e-18	-3.85976e-18	-1.24482e-19
120	0	0	0	2.05042e-18	4.36349e-19	1.61407e-18
120.5	0	0	0	-1.12267e-17	-8.98821e-18	-2.23853e-18
121	0	0	0	-3.83895e-18	-3.17223e-18	-6.66722e-19
121.5	0	0	0	-2.94774e-18	-2.12709e-18	-8.20647e-19
122	0	0	0	-8.51684e-18	-6.86408e-18	-1.65277e-18
122.5	0	0	0	-6.78305e-18	-4.06896e-18	-2.71409e-18
123	0	0	0	-5.15834e-18	-3.5329e-18	-1.62545e-18
123.5	0	0	0	-6.28228e-18	-5.86622e-18	-4.16064e-19
124	0	0	0	-1.02944e-17	-9.76095e-18	-5.33494e-19
124.5	0	0	0	-5.01829e-18	-3.22967e-18	-1.78863e-18
125	0	0	0	-1.623e-18	-2.43059e-18	8.07596e-19
125.5	0	0	0	-3.72821e-18	-1.72308e-18	-2.00512e-18
126	0	0	0	-1.51706e-18	-5.59111e-19	-9.57947e-19
126.5	0	0	0	-6.04514e-18	-5.56899e-18	-4.76158e-19
127	0	0	0	-9.00573e-18	-8.20299e-18	-8.0274e-19
127.5	0	0	0	-8.84886e-18	-6.9496e-18	-1.89926e-18
128	0	0	0	2.11902e-18	1.75016e-18	3.6886e-19
128.5	0	0	0	-7.12094e-18	-4.83408e-18	-2.28686e-18
129	0	0	0	-2.95221e-18	-4.91666e-19	-2.46054e-18
129.5	0	0	0	1.0588e-18	9.17175e-19	1.41627e-19
130	0	0	0	-2.18759e-18	-3.07774e-19	-1.87981e-18
130.5	0	0	0	-4.06188e-18	-3.13955e-18	-9.22337e-19
131	0	0	0	-3.1699e-18	-4.02122e-18	8.51323e-19
131.5	0	0	0	-4.7333e-18	-4.97045e-18	2.37148e-19
132	0	0	0	-5.79065e-18	-4.64604e-18	-1.1446e-18
132.5	0	0	0	-2.07449e-18	-2.00477e-18	-6.97172e-20
133	0	0	0	-7.19963e-18	-4.42484e-18	-2.77479e-18
133.5	0	0	0	-3.93555e-18	-2.68762e-19	-3.66679e-18
134	0	0	0	-7.16696e-18	-6.96607e-18	-2.00897e-19
134.5	0	0	0	2.13132e-18	2.36335e-18	-2.32029e-19
135	0	0	0	2.32511e-18	-5.41623e-20	2.37927e-18
135.5	0	0	0	-5.9093e-18	-5.25102e-18	-6.58275e-19
136	0	0	0	-9.04947e-18	-4.93928e-18	-4.11019e-18
136.5	0	0	0	-2.50635e-18	-2.60547e-18	9.9111e-20
137	0	0	0	3.59802e-18	6.66163e-19	2.93185e-18
137.5	0	0	0	-1.85401e-18	-5.652e-19	-1.28881e-18
138	0	0	0	-7.7577e-18	-6.23261e-18	-1.52509e-18
138.5	0	0	0	-1.3409e-19	-6.09776e-19	4.75685e-19
139	0	0	0	1.7243e-21	-2.33059e-18	2.33231e-18
139.5	0	0	0	-6.56806e-18	-5.39788e-18	-1.17018e-18
140	0	0	0	-4.87352e-18	-1.36765e-18	-3.50587e-18
140.5	0	0	0	-6.82614e-18	-5.39988e-18	-1.42626e-18
141	0	0	0	1.46302e-18	2.2317e-18	-7.68687e-19
141.5	0	0	0	-1.08054e-18	-1.18615e-18	1.05612e-19
142	0	0	0	-7.00005e-18	-5.02725e-18	-1.97279e-18
142.5	0	0	0	-1.30493e-17	-9.30594e-18	-3.74339e-18
143	0	0	0	-7.5512e-18	-6.08903e-18	-1.46217e-18
143.5	0	0	0	-6.85927e-18	-5.87454e-18	-9.84724e-19
144	0	0	0	-1.91212e-19	-5.11289e-19	3.20077e-19
144.5	0	0	0	-4.46943e-18	-4.48399e-18	1.45611e-20
145	0	0	0	-7.48758e-18	-6.57371e-18	-9.13872e-19
145.5	0	0	0	-5.24039e-18	-2.19126e-18	-3.04913e-18
146	0	0	0	-1.41575e-17	-9.25337e-18	-4.9041e-18
146.5	0	0	0	-2.93667e-18	-1.19136e-18	-1.74531e-18
147	0	0	0	-3.39552e-18	-1.44499e-18	-1.95054e-18
147.5	0	0	0	-7.25561e-18	-4.37803e-18	-2.87758e-18
148	0	0	0	-4.3933e-18	-3.79031e-18	-6.02999e-19
148.5	0	0	0	-7.86932e-18	-6.19506e-18	-1.67426e-18
149	0	0	0	-4.93969e-18	-1.78034e-18	-3.15936e-18
149.5	0	0	0	-9.04585e-19	-9.04468e-19	-1.172e-22
150	0	0	0	-3.67116e-18	-1.24598e-18	-2.42517e-18
# ddr_fit_(A)80_(A)235.csv
r	d	l	u	f	s1	s2
10	0	0	0	-4.8601e-18	-3.67241e-18	-1.18769e-18
10.5	0	0	0	3.74145e-18	3.08964e-18	6.51808e-19
11	0	0	0	-4.18346e-18	-2.36389e-18	-1.81957e-18
11.5	0	0	0	-2.34264e-18	-8.18401e-19	-1.52424e-18
12	0	0	0	1.93532e-06	1.05294e-08	1.92479e-06
12.5	0	0	0	3.04032e-06	3.02467e-07	2.73785e-06
13	0	0	0	0.000118192	2.65112e-07	0.000117927
13.5	0	0	0	0.000170961	2.5197e-07	0.00017071
14	0	0	0	0.000170853	4.57516e-07	0.000170395
14.5	0	0	0	0.000339568	6.03313e-07	0.000338964
15	0	0	0	0.000401019	6.32802e-07	0.000400387
15.5	0.00949431	0.00733291	0.012728	0.000529215	2.40723e-06	0.000526808
16	0.00999487	0.00791285	0.0129982	0.000592917	2.50102e-06	0.000590416
16.5	0.0105552	0.00862602	0.0132586	0.000663459	3.97058e-06	0.000659488
17	0.0111195	0.0092646	0.0135241	0.000844624	3.99881e-05	0.000804636
17.5	0.0117347	0.0099564	0.0138637	0.00117951	5.49539e-05	0.00112455
18	0.0123796	0.0107121	0.0142123	0.00200913	0.000619038	0.00139009
18.5	0.0130442	0.0114589	0.0146585	0.00268761	0.00102901	0.00165859
19	0.0137018	0.0122736	0.0151277	0.00329483	0.00128733	0.0020075
19.5	0.014374	0.0130636	0.0156438	0.00422387	0.00156889	0.00265498
20	0.0150859	0.013901	0.0162075	0.00539205	0.00224924	0.00314281
20.5	0.0158088	0.0147573	0.0168415	0.00655906	0.00326451	0.00329454
21	0.0166136	0.0157589	0.0175253	0.00770505	0.00375596	0.00394909
21.5	0.0174442	0.0166931	0.0182435	0.00851961	0.00381595	0.00470367
22	0.0182936	0.0176423	0.0190405	0.00991428	0.00451536	0.00539892
22.5	0.0191551	0.0184511	0.0198679	0.0113476	0.00516858	0.00617902
23	0.0200073	0.0192442	0.020736	0.011901	0.00563284	0.00626814
23.5	0.0208802	0.0200522	0.0216046	0.0132452	0.0073678	0.00587738
24	0.0218192	0.0209426	0.0225374	0.0174633	0.0100959	0.00736732
24.5	0.0227663	0.0218456	0.0234635	0.0206333	0.0116579	0.00897537
25	0.02373	0.0227818	0.0244723	0.0225767	0.013055	0.00952176
25.5	0.0247218	0.0238193	0.0254802	0.0248165	0.013635	0.0111815
26	0.0257176	0.0248516	0.0264954	0.0255213	0.0153152	0.0102061
26.5	0.0267559	0.0258828	0.0275149	0.0268622	0.0171468	0.00971535
27	0.0277486	0.0268994	0.0285165	0.030062	0.0196024	0.0104595
27.5	0.028688	0.0278769	0.0294929	0.0283497	0.0185651	0.00978468
28	0.0296131	0.0288416	0.0304585	0.0299722	0.0184539	0.0115183
28.5	0.0305045	0.029769	0.0313865	0.0302471	0.0179164	0.0123307
29	0.0313722	0.0306381	0.0322539	0.0313342	0.0184212	0.012913
29.5	0.0322054	0.0314404	0.0330664	0.0311529	0.0192453	0.0119076
30	0.032996	0.0321955	0.033818	0.033338	0.0214462	0.0118918
30.5	0.033734	0.0328524	0.0345798	0.0363302	0.0244719	0.0118583
31	0.0344124	0.033327	0.0355349	0.0353631	0.0234829	0.0118802
31.5	0.0350324	0.0337066	0.0365308	0.0333668	0.0227464	0.0106204
32	0.0354158	0.0338499	0.0372422	0.0381445	0.0262365	0.0119079
32.5	0.0354768	0.0338103	0.037486	0.0422218	0.0284389	0.013783
33	0.0352504	0.0336138	0.0372149	0.044201	0.0287847	0.0154164
33.5	0.0347433	0.033257	0.0364473	0.039081	0.0256978	0.0133832
34	0.0340572	0.0327743	0.0353378	0.0341466	0.0226582	0.0114885
34.5	0.033294	0.0321627	0.0342053	0.0378752	0.0269961	0.0108791
35	0.0325232	0.0314689	0.0332881	0.0342714	0.0244082	0.00986312
35.5	0.0317292	0.0306752	0.0325952	0.033971	0.0239831	0.00998795
36	0.0309365	0.0298595	0.0319344	0.0335036	0.0209724	0.0125311
36.5	0.0301617	0.0290671	0.0311983	0.0333073	0.0219623	0.011345
37	0.0293709	0.0282317	0.0304624	0.0327008	0.0226026	0.0100983
37.5	0.0286346	0.0274719	0.0297577	0.0303462	0.0218987	0.0084475
38	0.027919	0.0267009	0.0290982	0.0346255	0.0255474	0.00907813
38.5	0.0272556	0.026006	0.0284762	0.0357911	0.0260373	0.00975379
39	0.0265973	0.0253154	0.0278126	0.0364259	0.0267363	0.00968961
39.5	0.0259491	0.024655	0.0270781	0.0417203	0.0327989	0.0089214
40	0.0253005	0.0240247	0.0263022	0.0527781	0.0425832	0.010195
40.5	0.0246203	0.0233694	0.0255997	0.0538584	0.0447265	0.00913183
41	0.0239615	0.0227648	0.0249283	0.0518732	0.0434051	0.00846811
41.5	0.0233261	0.0221874	0.0242156	0.0511169	0.043261	0.00785589
42	0.0226855	0.0215858	0.0235009	0.0471403	0.0395729	0.00756745
42.5	0.0220581	0.0210183	0.0228371	0.0476252	0.0397443	0.00788093
43	0.0214381	0.0204802	0.0222051	0.052367	0.040475	0.011892
43.5	0.0207995	0.0199136	0.021549	0.0530705	0.0410718	0.0119987
44	0.0201508	0.0193285	0.0208508	0.0576854	0.0472503	0.0104351
44.5	0.0194876	0.0187311	0.0201022	0.0525556	0.0441439	0.00841169
45	0.0187923	0.0180947	0.0193534	0.0417745	0.0348489	0.00692566
45.5	0.0181062	0.0174844	0.0187288	0.0339223	0.0278287	0.00609356
46	0.0173839	0.0168085	0.0180374	0.0287207	0.023378	0.0053427
46.5	0.0166681	0.016041	0.0173631	0.0320896	0.0260559	0.0060337
47	0.0159332	0.0152964	0.0166607	0.0280478	0.0225341	0.00551363
47.5	0.0151649	0.0145889	0.0159014	0.0235245	0.0178219	0.00570255
48	0.0143882	0.0138511	0.0151191	0.0214627	0.0158289	0.00563382
48.5	0.0136155	0.0130712	0.0143242	0.0180274	0.01316	0.00486743
49	0.012867	0.0122995	0.0135536	0.0152018	0.0110312	0.00417052
49.5	0.012106	0.0115486	0.0127312	0.0129196	0.00909381	0.0038258
50	0.0114103	0.0108262	0.0120048	0.0115293	0.00810802	0.00342133
50.5	0.0107392	0.0101068	0.0112809	0.0103418	0.00744432	0.00289744
51	0.0101425	0.00948687	0.010696	0.00905615	0.00654179	0.00251436
51.5	0.00960991	0.00894052	0.0101939	0.00868002	0.00622695	0.00245307
52	0.00915091	0.00847952	0.00977042	0.00758347	0.00543467	0.0021488
52.5	0.00874911	0.00806554	0.00941282	0.0067011	0.00462628	0.00207482
53	0.00843946	0.00776562	0.00910912	0.00602114	0.00405536	0.00196578
53.5	0.00820485	0.00754844	0.00886519	0.00544071	0.0036611	0.00177961
54	0.00803582	0.00740176	0.00867896	0.00505101	0.00343029	0.00162073
54.5	0.00791863	0.00730475	0.00853546	0.00447185	0.00292296	0.00154889
55	0.0078487	0.00725354	0.00843407	0.00360508	0.00230949	0.00129559
55.5	0.00782227	0.0072458	0.00838175	0.00302285	0.00191142	0.00111144
56	0.00783319	0.00726742	0.0083889	0.00234851	0.00140764	0.000940868
56.5	0.00787932	0.00732092	0.0084407	0.00196413	0.00100158	0.000962543
57	0.0079477	0.00738019	0.00852479	0.001945	0.00101874	0.000926262
57.5	0.00802418	0.00742216	0.00863217	0.00162075	0.000869995	0.000750753
58	0.00812451	0.00748783	0.00876447	0.00124751	0.00065053	0.000596983
58.5	0.00821928	0.00752768	0.00892003	0.000895294	0.000412091	0.000483202
59	0.00830234	0.00754752	0.00908113	0.000545666	0.00021747	0.000328195
59.5	0.00836107	0.00753497	0.00921463	0.00031857	9.74427e-05	0.000221128
60	0.00840302	0.00751741	0.0092959	0.000165803	3.70211e-05	0.000128782
60.5	0.00841859	0.00748528	0.00931877	8.3116e-05	1.18733e-05	7.12427e-05
61	0.00839062	0.00740289	0.00929346	3.77985e-05	3.19495e-06	3.46036e-05
61.5	0.00836303	0.00736289	0.00923053	1.57325e-05	7.16683e-07	1.50158e-05
62	0.00830952	0.00730916	0.00914318	5.89475e-06	1.33269e-07	5.76148e-06
62.5	0.00823422	0.00724839	0.00904816	1.93477e-06	2.04594e-08	1.91431e-06
63	0.00813238	0.00716674	0.00894711	5.4177e-07	2.58652e-09	5.39184e-07
63.5	0.00802547	0.00710163	0.00883463	1.26624e-07	2.68856e-10	1.26355e-07
64	0.00791485	0.00705028	0.00870639	2.43003e-08	2.29455e-11	2.42773e-08
64.5	0.00778684	0.00697872	0.00856472	3.78528e-09	1.60457e-12	3.78368e-09
65	0.00766647	0.00693211	0.00841385	4.74887e-10	9.1647e-14	4.74795e-10
65.5	0.00749981	0.00679789	0.00825545	4.77315e-11	4.25463e-15	4.77273e-11
66	0.00734973	0.00669537	0.00808486	3.82955e-12	1.62332e-16	3.82939e-12
66.5	0.00719235	0.00657732	0.00789572	2.44574e-13	8.25898e-18	2.44566e-13
67	0.00701169	0.00634639	0.00768581	1.24039e-14	1.99216e-19	1.24037e-14
67.5	0.00680839	0.00608066	0.00749294	4.98127e-16	-7.26774e-19	4.98854e-16
68	0.0066034	0.00582128	0.00737613	1.64593e-17	-1.7002e-18	1.81595e-17
68.5	0.00641532	0.00557426	0.00729187	2.09348e-18	1.43371e-19	1.95011e-18
69	0.0062042	0.00533975	0.00715327	6.43792e-18	5.81193e-18	6.25996e-19
69.5	0.00599267	0.0051138	0.00700394	-3.1203e-19	2.45637e-19	-5.57667e-19
70	0.00577933	0.00488996	0.00683925	2.84131e-18	1.80071e-18	1.0406e-18
70.5	0.00556216	0.0046648	0.00665323	4.11256e-19	-1.08951e-19	5.20207e-19
71	0.00533752	0.00443941	0.00643583	-5.80995e-18	-3.95857e-18	-1.85139e-18
71.5	0.00511138	0.00421808	0.00619758	3.44126e-19	8.53552e-20	2.5877e-19
72	0.00488924	0.00400275	0.00594928	6.01953e-18	3.99106e-18	2.02847e-18
72.5	0.00466219	0.00379206	0.00567656	6.68644e-18	5.34169e-18	1.34474e-18
73	0.00443356	0.00358477	0.00539043	2.4226e-18	1.39145e-18	1.03115e-18
73.5	0.00421696	0.00338257	0.00512255	-3.09728e-18	-2.47006e-18	-6.27221e-19
74	0.00399265	0.00318656	0.0048389	-2.37226e-18	-2.82505e-18	4.52787e-19
74.5	0.0037712	0.00299677	0.00456632	5.97016e-18	5.11711e-18	8.53052e-19
75	0.00355938	0.00281338	0.004321	6.81862e-18	5.85526e-18	9.63354e-19
75.5	0.00334816	0.00263438	0.00408747	-5.76646e-18	-3.96501e-18	-1.80146e-18
76	0.00312962	0.00246018	0.00384843	-5.41561e-18	-3.71861e-18	-1.697e-18
76.5	0.00292411	0.00229055	0.00364191	-1.41391e-18	-7.89346e-19	-6.24568e-19
77	0.00272452	0.00212705	0.00344858	1.92677e-18	2.42806e-18	-5.01294e-19
77.5	0.00252323	0.00197282	0.00324849	1.1334e-18	1.71131e-18	-5.77906e-19
78	0.00233448	0.00174299	0.00306567	8.46994e-19	1.3725e-18	-5.25506e-19
78.5	0.00215038	0.00148841	0.00288122	-6.7871e-18	-5.05543e-18	-1.73167e-18
79	0.00196805	0.00123132	0.00268647	2.93328e-19	8.2143e-19	-5.28102e-19
79.5	0.00179912	0.00099861	0.00250295	5.0292e-18	4.48918e-18	5.40027e-19
80	0.0016411	0.000786791	0.00232419	-7.2109e-18	-5.8392e-18	-1.3717e-18
80.5	0.00149942	0.000608114	0.00216007	-1.768e-18	-1.31223e-18	-4.5577e-19
81	0.00136832	0.000451832	0.00199873	-2.70001e-18	-2.19858e-18	-5.01435e-19
81.5	0.00124359	0.000310221	0.00183165	-7.16792e-18	-4.71468e-18	-2.45324e-18
82	0.00112848	0.000190107	0.00166937	4.72856e-18	2.92783e-18	1.80073e-18
82.5	0.00102153	8.81847e-05	0.00157154	-1.43709e-18	-1.28259e-18	-1.54505e-19
83	0.000922041	3.74844e-06	0.00148695	-2.62713e-19	-7.87765e-19	5.25052e-19
83.5	0.000829517	1.69825e-08	0.00141472	4.1441e-18	2.56066e-18	1.58344e-18
84	0.000743651	0	0.0013556	-3.01949e-18	-2.50203e-18	-5.17466e-19
84.5	0.000663959	0	0.00130788	2.01337e-18	1.4413e-18	5.72076e-19
85	0.000589757	0	0.00126986	1.09061e-18	2.24913e-19	8.65697e-19
85.5	0.000520069	0	0.0012369	-1.30082e-18	-7.45601e-19	-5.55222e-19
86	0.000453459	0	0.00120482	-3.91725e-18	-3.62164e-18	-2.95607e-19
86.5	0	0	0	7.095e-19	7.86936e-19	-7.74355e-20
87	0	0	0	4.86591e-18	3.27118e-18	1.59473e-18
87.5	0	0	0	1.92295e-18	8.91837e-19	1.03111e-18
88	0	0	0	-4.91595e-18	-4.59422e-18	-3.21729e-19
88.5	0	0	0	2.17736e-18	2.69747e-18	-5.20113e-19
89	0	0	0	3.14781e-18	2.56446e-18	5.83348e-19
89.5	0	0	0	-6.38791e-18	-4.69528e-18	-1.69263e-18
90	0	0	0	4.73898e-18	3.4384e-18	1.30058e-18
90.5	0	0	0	-3.36658e-18	-1.83097e-18	-1.53561e-18
91	0	0	0	-4.88944e-18	-4.32337e-18	-5.66072e-19
91.5	0	0	0	-1.1692e-18	-4.58512e-19	-7.1069e-19
92	0	0	0	5.45144e-19	1.17747e-18	-6.32324e-19
92.5	0	0	0	-2.92307e-18	-2.27771e-18	-6.4537e-19
93	0	0	0	-2.96381e-19	8.85757e-20	-3.84956e-19
93.5	0	0	0	1.78608e-18	2.5587e-18	-7.7262e-19
94	0	0	0	-2.10301e-18	-1.29612e-18	-8.0689e-19
94.5	0	0	0	-4.65407e-18	-4.29249e-18	-3.61577e-19
95	0	0	0	8.20694e-19	1.32136e-18	-5.00669e-19
95.5	0	0	0	-8.37576e-18	-6.48162e-18	-1.89415e-18
96	0	0	0	-6.8263e-18	-4.43126e-18	-2.39504e-18
96.5	0	0	0	-5.77691e-18	-3.43428e-18	-2.34263e-18
97	0	0	0	-6.38368e-18	-4.78164e-18	-1.60204e-18
97.5	0	0	0	-4.40356e-18	-3.73996e-18	-6.63605e-19
98	0	0	0	-8.98198e-18	-6.65413e-18	-2.32786e-18
98.5	0	0	0	-4.37369e-19	4.77411e-19	-9.1478e-19
99	0	0	0	-4.78544e-18	-4.2298e-18	-5.55639e-19
99.5	0	0	0	-6.7238e-19	-5.96917e-19	-7.54628e-20
100	0	0	0	-9.66059e-19	-9.36014e-19	-3.00447e-20
100.5	0	0	0	-7.11273e-18	-5.20862e-18	-1.90411e-18
101	0	0	0	1.40376e-18	1.42243e-18	-1.86737e-20
101.5	0	0	0	-3.30589e-18	-2.89283e-18	-4.13054e-19
102	0	0	0	1.31589e-18	4.70233e-19	8.45657e-19
102.5	0	0	0	-2.21687e-18	-1.1334e-18	-1.08347e-18
103	0	0	0	2.51149e-18	1.66534e-18	8.46153e-19
103.5	0	0	0	-1.64774e-18	-9.01574e-19	-7.46165e-19
104	0	0	0	1.42962e-18	1.05524e-18	3.74377e-19
104.5	0	0	0	-7.48737e-18	-4.91775e-18	-2.56961e-18
105	0	0	0	-5.14075e-18	-4.04622e-18	-1.09454e-18
105.5	0	0	0	-4.07784e-18	-3.23263e-18	-8.45209e-19
106	0	0	0	-4.45281e-18	-3.41221e-18	-1.0406e-18
106.5	0	0	0	-1.93043e-18	-1.3423e-18	-5.88131e-19
107	0	0	0	-2.51099e-18	-1.42328e-18	-1.08771e-18
107.5	0	0	0	-8.38825e-19	-4.54551e-19	-3.84274e-19
108	0	0	0	3.89742e-18	3.14033e-18	7.57088e-19
108.5	0	0	0	-2.73264e-18	-1.17884e-18	-1.55381e-18
109	0	0	0	2.05267e-18	1.44191e-18	6.10763e-19
109.5	0	0	0	-5.17315e-18	-3.68935e-18	-1.4838e-18
110	0	0	0	-9.02109e-19	-1.44435e-18	5.42241e-19
110.5	0	0	0	-1.02437e-18	-9.19702e-19	-1.04669e-19
111	0	0	0	-3.66698e-19	2.12706e-19	-5.79404e-19
111.5	0	0	0	-8.60435e-19	-9.25872e-20	-7.67848e-19
112	0	0	0	-1.45251e-18	-3.65529e-19	-1.08698e-18
112.5	0	0	0	1.96221e-18	2.2057e-18	-2.43483e-19
113	0	0	0	-4.81469e-18	-3.75034e-18	-1.06435e-18
113.5	0	0	0	3.57881e-18	2.90034e-18	6.78465e-19
114	0	0	0	-8.11595e-18	-6.45883e-18	-1.65712e-18
114.5	0	0	0	2.83429e-18	1.65029e-18	1.184e-18
115	0	0	0	-2.12657e-18	-2.93875e-18	8.12188e-19
115.5	0	0	0	-1.42037e-18	-1.50334e-18	8.29721e-20
116	0	0	0	-4.34691e-18	-3.24167e-18	-1.10524e-18
116.5	0	0	0	-3.83696e-18	-3.16723e-18	-6.69727e-19
117	0	0	0	3.68968e-18	2.96423e-18	7.25449e-19
117.5	0	0	0	-4.56929e-18	-4.18002e-18	-3.89278e-19
118	0	0	0	2.22636e-18	1.83648e-18	3.89879e-19
118.5	0	0	0	-2.27013e-18	-1.90148e-18	-3.6866e-19
119	0	0	0	-3.51151e-18	-2.00756e-18	-1.50395e-18
119.5	0	0	0	-2.29894e-18	-1.91817e-18	-3.80776e-19
120	0	0	0	1.81634e-18	5.21226e-19	1.29511e-18
120.5	0	0	0	-7.93934e-18	-5.74191e-18	-2.19742e-18
121	0	0	0	-9.43787e-19	-2.35561e-18	1.41183e-18
121.5	0	0	0	-4.33644e-18	-4.99156e-18	6.55126e-19
122	0	0	0	-7.21373e-18	-5.75038e-18	-1.46335e-18
122.5	0	0	0	-1.33822e-18	-1.08643e-18	-2.5179e-19
123	0	0	0	-7.97944e-18	-6.52013e-18	-1.45931e-18
123.5	0	0	0	-4.94069e-18	-5.025e-18	8.43123e-20
124	0	0	0	-3.5792e-18	-2.56433e-18	-1.01488e-18
124.5	0	0	0	-8.74188e-18	-6.05863e-18	-2.68325e-18
125	0	0	0	-8.321e-19	-8.28395e-19	-3.70494e-21
125.5	0	0	0	-5.32981e-18	-5.32825e-18	-1.55466e-21
126	0	0	0	-6.06238e-18	-5.40763e-18	-6.54753e-19
126.5	0	0	0	-2.24278e-18	-2.09605e-18	-1.46738e-19
127	0	0	0	-6.35014e-18	-5.13662e-18	-1.21352e-18
127.5	0	0	0	-9.77484e-18	-7.34797e-18	-2.42688e-18
128	0	0	0	-2.019e-19	-1.23093e-18	1.02903e-18
128.5	0	0	0	-1.04806e-17	-8.57315e-18	-1.90748e-18
129	0	0	0	3.0463e-19	-3.93284e-19	6.97914e-19
129.5	0	0	0	-2.43029e-18	-1.96124e-18	-4.69056e-19
130	0	0	0	-5.19251e-18	-3.82979e-18	-1.36272e-18
130.5	0	0	0	-2.79032e-18	-1.35994e-18	-1.43038e-18
131	0	0	0	-6.12661e-19	-7.91627e-19	1.78967e-19
131.5	0	0	0	-3.74352e-18	-2.44103e-18	-1.30249e-18
132	0	0	0	-5.32066e-18	-3.19051e-18	-2.13015e-18
132.5	0	0	0	-4.60068e-18	-3.48363e-18	-1.11705e-18
133	0	0	0	-4.53573e-18	-2.89195e-18	-1.64378e-18
133.5	0	0	0	-5.76449e-18	-3.93341e-18	-1.83108e-18
134	0	0	0	-5.62881e-18	-3.66296e-18	-1.96585e-18
134.5	0	0	0	-4.27366e-18	-3.31753e-18	-9.56125e-19
135	0	0	0	-1.24778e-19	-1.7801e-21	-1.22998e-19
135.5	0	0	0	-4.62777e-19	2.81707e-19	-7.44483e-19
136	0	0	0	-6.85843e-18	-3.95868e-18	-2.89974e-18
136.5	0	0	0	-4.36203e-18	-4.39961e-18	3.7576e-20
137	0	0	0	2.56001e-18	1.35062e-18	1.20939e-18
137.5	0	0	0	-3.44313e-18	-2.77873e-18	-6.64402e-19
138	0	0	0	-9.27077e-18	-6.5163e-18	-2.75447e-18
138.5	0	0	0	-8.13863e-19	-7.22843e-19	-9.10205e-20
139	0	0	0	-1.27811e-18	-4.10088e-19	-8.68022e-19
139.5	0	0	0	-6.12709e-18	-5.14196e-18	-9.85136e-19
140	0	0	0	-1.85971e-18	-1.61694e-18	-2.42769e-19
140.5	0	0	0	-5.86448e-18	-4.49434e-18	-1.37014e-18
141	0	0	0	3.22835e-18	2.17349e-18	1.05486e-18
141.5	0	0	0	6.38897e-18	4.63505e-18	1.75391e-18
142	0	0	0	-3.85081e-18	-3.57544e-18	-2.75362e-19
142.5	0	0	0	-9.27365e-18	-7.00871e-18	-2.26494e-18
143	0	0	0	-4.3835e-18	-2.55274e-18	-1.83076e-18
143.5	0	0	0	-3.84238e-18	-3.265e-18	-5.77381e-19
144	0	0	0	-2.66339e-18	-2.06646e-18	-5.96935e-19
144.5	0	0	0	3.64053e-19	1.65108e-19	1.98945e-19
145	0	0	0	-2.93033e-18	-1.28778e-18	-1.64255e-18
145.5	0	0	0	-6.55602e-18	-4.08055e-18	-2.47547e-18
146	0	0	0	-1.04929e-17	-7.81792e-18	-2.67503e-18
146.5	0	0	0	-3.77747e-18	-2.42204e-18	-1.35543e-18
147	0	0	0	-1.15582e-18	-2.5727e-19	-8.98554e-19
147.5	0	0	0	3.73287e-19	-2.62643e-19	6.3593e-19
148	0	0	0	-2.30106e-19	4.69053e-19	-6.99159e-19
148.5	0	0	0	-1.25901e-17	-8.65969e-18	-3.93043e-18
149	0	0	0	-8.56888e-20	1.10647e-18	-1.19216e-18
149.5	0	0	0	1.39711e-18	1.53161e-18	-1.34502e-19
150	0	0	0	-3.72219e-18	-2.14302e-18	-1.57917e-18
# ddr_fit_(A)71_(A)475.csv
r	d	l	u	f	s1	s2
10	0	0	0	-6.85586e-18	-6.31923e-18	-5.36623e-19
10.5	0	0	0	-5.30474e-19	5.32452e-19	-1.06293e-18
11	0	0	0	3.33033e-18	2.32745e-18	1.00288e-18
11.5	0	0	0	-5.96821e-18	-5.87144e-18	-9.67702e-20
12	0	0	0	-4.03171e-18	-3.09608e-18	-9.35631e-19
12.5	0	0	0	-5.67531e-19	-4.34051e-19	-1.3348e-19
13	0	0	0	-8.28503e-18	-6.66617e-18	-1.61887e-18
13.5	0	0	0	-4.734e-18	-4.70006e-18	-3.39331e-20
14	0	0	0	-4.37161e-18	-4.25451e-18	-1.17096e-19
14.5	0	0	0	-3.55098e-18	-1.91028e-18	-1.64071e-18
15	0	0	0	-6.56196e-18	-6.70974e-18	1.47776e-19
15.5	0	0	0	-6.40568e-18	-4.79146e-18	-1.61422e-18
16	0	0	0	-6.79975e-19	-1.0751e-18	3.95125e-19
16.5	0.00643351	2.13847e-05	0.0228951	-6.74399e-18	-5.89447e-18	-8.49517e-19
17	0.00516233	2.0369e-05	0.0173187	-4.64406e-18	-4.95849e-18	3.14433e-19
17.5	0.00392581	1.60473e-05	0.0121017	-3.51961e-18	-2.937e-18	-5.82605e-19
18	0.00305454	1.52234e-05	0.00871076	-9.99226e-18	-7.50203e-18	-2.49023e-18
18.5	0.0023622	1.51073e-05	0.0075183	1.92542e-18	1.62473e-18	3.00691e-19
19	0.00168992	4.66104e-06	0.00712807	-2.0872e-18	-1.62343e-18	-4.63774e-19
19.5	0.00108914	0	0.00667996	-8.09656e-18	-6.34421e-18	-1.75236e-18
20	0.00061493	0	0.00595127	-7.61511e-19	-7.99559e-19	3.80483e-20
20.5	0.000276319	0	0.00505528	5.02737e-19	1.94806e-18	-1.44533e-18
21	9.14598e-05	0	0.00419953	-1.77577e-18	-1.50016e-18	-2.75613e-19
21.5	4.32599e-05	0	0.00351693	-6.24178e-18	-4.95484e-18	-1.28693e-18
22	3.94802e-05	0	0.00293039	-5.98494e-18	-3.57102e-18	-2.41393e-18
22.5	3.96648e-05	0	0.00238526	4.26503e-18	4.39633e-18	-1.31304e-19
23	4.07019e-05	0	0.00190727	2.89174e-18	2.5475e-18	3.44235e-19
23.5	4.30129e-05	0	0.00152568	-4.58224e-18	-3.78893e-18	-7.93315e-19
24	4.37098e-05	0	0.00141112	6.05774e-18	3.02756e-18	3.03018e-18
24.5	4.51065e-05	0	0.00155188	-4.91334e-18	-3.68773e-18	-1.22561e-18
25	6.31705e-05	0	0.00211376	3.30799e-18	1.53706e-18	1.77093e-18
25.5	0.000139596	0	0.00292793	1.77274e-19	-2.26854e-19	4.04128e-19
26	0.00027117	0	0.00376221	2.63485e-19	8.90981e-19	-6.27496e-19
26.5	0.000310433	0	0.00410929	4.1696e-18	2.69721e-18	1.47238e-18
27	0.000291856	0	0.00401118	-6.8518e-18	-5.25508e-18	-1.59673e-18
27.5	0.000229769	0	0.00346146	-2.30609e-18	-1.8101e-18	-4.9599e-19
28	0.000145071	0	0.0025983	1.78946e-18	1.8227e-18	-3.32413e-20
28.5	8.55374e-05	0	0.00170601	1.29145e-18	1.80614e-18	-5.14683e-19
29	7.93715e-05	0	0.00102965	-3.55189e-18	-2.14972e-18	-1.40217e-18
29.5	8.73617e-05	0	0.000597447	-3.00671e-18	-3.03437e-18	2.76606e-20
30	9.52813e-05	0	0.000386228	-7.21437e-18	-5.5403e-18	-1.67407e-18
30.5	0.000103816	0	0.000371988	-3.65807e-18	-3.76503e-18	1.06962e-19
31	0.000113318	0	0.000416627	-1.48478e-19	-2.57565e-19	1.09087e-19
31.5	0.000122653	0	0.000439067	1.61543e-18	1.97495e-18	-3.59518e-19
32	0.000133402	0	0.000456305	-3.15491e-18	-1.76481e-18	-1.3901e-18
32.5	0.000146803	0	0.000484312	-5.76404e-18	-3.81014e-18	-1.9539e-18
33	0.000160868	0	0.000640375	-7.32204e-18	-6.40506e-18	-9.16976e-19
33.5	0.000183132	0	0.00108731	-3.56968e-18	-3.82583e-18	2.56153e-19
34	0.000233108	0	0.0016553	-5.70202e-18	-4.32437e-18	-1.37766e-18
34.5	0.000262457	0	0.00207641	-9.34284e-18	-6.71038e-18	-2.63247e-18
35	0.000290236	0	0.00237534	-1.10528e-17	-8.08786e-18	-2.96495e-18
35.5	0.000360163	0	0.00265971	-3.95532e-18	-2.27223e-18	-1.68309e-18
36	0.000424955	0	0.00289056	-2.35826e-18	-1.7043e-19	-2.18783e-18
36.5	0.000578498	0	0.00331143	-3.66245e-18	-1.36769e-18	-2.29476e-18
37	0.00080508	0	0.00381414	-6.49203e-18	-2.79477e-18	-3.69726e-18
37.5	0.000991438	0	0.00405233	-8.04072e-18	-4.19496e-18	-3.84576e-18
38	0.00108452	0	0.00394924	-9.11709e-18	-5.96049e-18	-3.1566e-18
38.5	0.00104914	0	0.00329426	-8.67605e-18	-5.34702e-18	-3.32903e-18
39	0.000856963	0	0.00221881	-9.06829e-18	-6.19623e-18	-2.87206e-18
39.5	0.000802011	0	0.00195483	-4.60517e-18	-2.0267e-18	-2.57846e-18
40	0.00100125	0	0.00247622	-8.29631e-19	5.23748e-19	-1.35338e-18
40.5	0.00152855	0	0.00397787	-1.32887e-18	-1.07387e-18	-2.55001e-19
41	0.00223819	0	0.00591179	-1.10646e-18	4.05675e-19	-1.51214e-18
41.5	0.00296764	0	0.00761886	5.74448e-06	5.74448e-06	-2.31175e-18
42	0.00349587	0	0.00861834	6.92704e-05	6.92704e-05	-1.64223e-18
42.5	0.00370197	0	0.0087167	0.000155857	0.000155857	4.80417e-19
43	0.00373517	0	0.00831309	0.0012767	0.0012767	-6.67095e-19
43.5	0.00382318	0	0.00786644	0.00112015	0.00112015	-3.46839e-18
44	0.00414901	2.38232e-05	0.00782142	0.000956336	0.000956336	-8.39495e-19
44.5	0.00478305	0.000572378	0.00821544	0.000727726	0.000727726	1.90572e-18
45	0.00562801	0.00183452	0.0090717	0.00105497	0.00105497	-1.87126e-18
45.5	0.00671708	0.00337622	0.0104219	0.00150452	0.00150452	-4.33737e-18
46	0.00788551	0.00480998	0.0120307	0.002394	0.00239396	4.77675e-08
46.5	0.00904885	0.00608177	0.0136643	0.00233353	0.0023334	1.32773e-07
47	0.0101145	0.00708262	0.0150425	0.00205566	0.00205494	7.17592e-07
47.5	0.0109928	0.00770327	0.015939	0.00294436	0.00294116	3.20623e-06
48	0.0118093	0.00817458	0.0166102	0.0068776	0.00684968	2.79132e-05
48.5	0.01264	0.0086345	0.017238	0.00759877	0.00729358	0.000305183
49	0.0136176	0.00935546	0.0180943	0.0113757	0.0106677	0.000707994
49.5	0.014682	0.0103054	0.0190508	0.0187372	0.0176977	0.00103942
50	0.0159358	0.0116821	0.0202608	0.021366	0.0179476	0.00341845
50.5	0.0173128	0.0133855	0.0215721	0.025104	0.020575	0.004529
51	0.0187537	0.0152364	0.0228954	0.0289737	0.0242065	0.00476719
51.5	0.0200754	0.0168209	0.0239053	0.0340441	0.0293308	0.00471335
52	0.0211322	0.0178562	0.0244814	0.0388939	0.0345673	0.00432659
52.5	0.021906	0.0182294	0.0246806	0.0370105	0.0325581	0.00445237
53	0.0224147	0.0181403	0.0249081	0.0337626	0.0295135	0.00424918
53.5	0.0228094	0.0177516	0.0257264	0.0389176	0.0326405	0.00627713
54	0.0231812	0.0173242	0.0269083	0.0424081	0.0360707	0.00633747
54.5	0.0235799	0.0171158	0.0278879	0.0482092	0.0418889	0.00632021
55	0.0241214	0.0173274	0.0285503	0.0469491	0.0401969	0.00675219
55.5	0.0247432	0.0181049	0.0289084	0.0463669	0.0396824	0.0066845
56	0.0254384	0.0193479	0.029115	0.0539198	0.0467172	0.00720263
56.5	0.026179	0.0209924	0.0292892	0.0523199	0.0451019	0.00721794
57	0.0269338	0.0228547	0.0294055	0.049125	0.0425865	0.0065385
57.5	0.0277083	0.0248898	0.02989	0.0487	0.0422475	0.00645253
58	0.0283877	0.0264012	0.0309559	0.0467838	0.0398842	0.00689965
58.5	0.0286969	0.0265672	0.0316613	0.0431999	0.0361497	0.00705021
59	0.0286818	0.0260909	0.0320697	0.0396111	0.032816	0.00679515
59.5	0.02834	0.0253299	0.0320631	0.0370202	0.0307061	0.00631411
60	0.0276082	0.024413	0.0316065	0.0325582	0.0267221	0.00583607
60.5	0.0265813	0.0233572	0.0306625	0.0285024	0.0232174	0.00528501
61	0.0252684	0.0221354	0.0292492	0.0273303	0.0218978	0.00543244
61.5	0.0237365	0.0207449	0.0275089	0.0266043	0.0211936	0.00541074
62	0.0220087	0.0192733	0.0254994	0.0258585	0.0208088	0.00504975
62.5	0.0201131	0.0174663	0.0232492	0.0249857	0.0192747	0.0057111
63	0.0181854	0.0152819	0.0209703	0.0225369	0.0172387	0.00529817
63.5	0.0163587	0.0131978	0.0188551	0.0198917	0.0149178	0.00497395
64	0.014722	0.0114698	0.0170169	0.017513	0.0125141	0.00499892
64.5	0.013214	0.0099178	0.0153215	0.0157775	0.0109999	0.00477763
65	0.0120054	0.00887403	0.0140818	0.014524	0.00995153	0.00457247
65.5	0.011069	0.00817926	0.0133041	0.0141467	0.00963838	0.00450833
66	0.0104517	0.00793997	0.0132451	0.0149993	0.0101466	0.00485269
66.5	0.0102356	0.00789004	0.0138724	0.0158633	0.0112662	0.00459711
67	0.0103405	0.00753439	0.0153854	0.0191148	0.0146129	0.00450185
67.5	0.0108445	0.00694077	0.0176281	0.0213672	0.0163853	0.00498196
68	0.0117356	0.00672908	0.0205192	0.0222377	0.0175496	0.00468814
68.5	0.0132426	0.00679632	0.0243968	0.0220241	0.0153027	0.00672141
69	0.0151124	0.00724826	0.0285654	0.0216273	0.0145756	0.00705165
69.5	0.0173307	0.00817664	0.0328877	0.0226916	0.0148751	0.00781652
70	0.0200345	0.00971144	0.0373843	0.0215364	0.0141237	0.00741273
70.5	0.0231098	0.012078	0.0415694	0.0205292	0.0135801	0.00694913
71	0.0266702	0.0155869	0.0453255	0.0212466	0.011639	0.00960758
71.5	0.0308969	0.0205963	0.048649	0.0207081	0.0110051	0.00970308
72	0.0360091	0.027649	0.0517186	0.0198588	0.0104046	0.00945427
72.5	0.041887	0.0348202	0.0542001	0.0220029	0.0120582	0.00994462
73	0.0480361	0.0387032	0.055587	0.0238962	0.0130347	0.0108615
73.5	0.0541689	0.0412224	0.0613244	0.0263039	0.0144446	0.0118593
74	0.0598407	0.0436565	0.0726088	0.027806	0.0149419	0.0128641
74.5	0.0642365	0.0453238	0.0815657	0.0308481	0.0168156	0.0140325
75	0.0666077	0.0454806	0.0879192	0.0296495	0.0155905	0.0140591
75.5	0.066779	0.0444151	0.0901238	0.0274928	0.0129295	0.0145633
76	0.065358	0.0420685	0.0890924	0.0279087	0.0122577	0.015651
76.5	0.0617992	0.0385172	0.0839564	0.0294388	0.0123739	0.0170649
77	0.0565319	0.0340352	0.0756806	0.029878	0.0128601	0.0170179
77.5	0.0502993	0.0294785	0.0653939	0.0408593	0.0207012	0.0201581
78	0.0435752	0.0249523	0.0540514	0.0411232	0.0215256	0.0195976
78.5	0.0367618	0.0204033	0.0457755	0.0440577	0.0242538	0.0198039
79	0.0302352	0.0158397	0.0419302	0.0424856	0.0236882	0.0187974
79.5	0.0243594	0.0114775	0.0390528	0.0372188	0.0197265	0.0174923
80	0.0193439	0.00753347	0.0357267	0.0320406	0.0145291	0.0175115
80.5	0.0151923	0.00408798	0.0321579	0.0246131	0.00950795	0.0151051
81	0.0118135	0.000983145	0.0284248	0.0171303	0.00555268	0.0115776
81.5	0.00908185	3.95754e-05	0.0246125	0.0120607	0.00301125	0.00904945
82	0.00687906	0	0.0208117	0.0093995	0.00152091	0.00787859
82.5	0.00511023	0	0.0171165	0.00649907	0.000829557	0.00566951
83	0.00370844	0	0.0136313	0.00427435	0.000515228	0.00375912
83.5	0.00262045	0	0.0104541	0.00253585	0.000295293	0.00224056
84	0.00179794	0	0.00766967	0.00135272	0.000160214	0.00119251
84.5	0.0012023	0	0.00535979	0.000674817	8.8223e-05	0.000586594
85	0.000798741	0	0.00357003	0.000314616	4.16861e-05	0.00027293
85.5	0.000551944	0	0.00228475	0.000138667	1.81053e-05	0.000120562
86	0.000434219	0	0.00141007	5.6997e-05	7.11427e-06	4.98827e-05
86.5	0.000393348	0	0.00109754	2.15654e-05	2.44213e-06	1.91233e-05
87	0.000394413	0	0.000962433	7.32578e-06	7.04524e-07	6.62126e-06
87.5	0.000419955	0	0.00101941	2.17585e-06	1.65754e-07	2.0101e-06
88	0.00048859	0	0.00161786	5.52897e-07	3.1199e-08	5.21698e-07
88.5	0.00067312	0	0.00287839	1.18212e-07	4.64612e-09	1.13565e-07
89	0.000984695	0	0.00457147	2.09964e-08	5.43988e-10	2.04524e-08
89.5	0.00138586	0	0.00666264	3.06741e-09	4.98997e-11	3.01751e-09
90	0.00187193	0	0.00913305	3.65656e-10	3.57868e-12	3.62078e-10
90.5	0.00243368	0	0.0119468	3.53348e-11	2.00405e-13	3.51344e-11
91	0.00306218	0	0.0150608	2.75279e-12	8.75596e-15	2.74403e-12
91.5	0.00372616	0	0.0183829	1.72088e-13	3.06696e-16	1.71782e-13
92	0.00440671	0	0.0218434	8.59779e-15	9.02543e-18	8.58876e-15
92.5	0.00510736	0	0.0254179	3.42904e-16	5.4743e-19	3.42357e-16
93	0.00582306	0	0.029068	1.91239e-17	5.62939e-18	1.34945e-17
93.5	0.00654589	0	0.0327533	3.69653e-18	2.09141e-18	1.60512e-18
94	0	0	0	4.45871e-18	2.47865e-18	1.98006e-18
94.5	0	0	0	1.12057e-17	7.83863e-18	3.36704e-18
95	0	0	0	6.08634e-18	3.03915e-18	3.0472e-18
95.5	0	0	0	-3.40379e-19	-2.57447e-18	2.23409e-18
96	0	0	0	4.12359e-18	2.09033e-18	2.03327e-18
96.5	0	0	0	2.31284e-18	4.20596e-19	1.89225e-18
97	0	0	0	1.73567e-19	-6.63409e-19	8.36976e-19
97.5	0	0	0	1.18189e-18	-4.45093e-19	1.62698e-18
98	0	0	0	-1.81283e-18	-1.46892e-18	-3.43914e-19
98.5	0	0	0	2.14091e-18	7.50615e-19	1.39029e-18
99	0	0	0	7.48548e-18	4.14568e-18	3.3398e-18
99.5	0	0	0	2.9474e-18	1.71675e-18	1.23065e-18
100	0	0	0	3.03716e-18	1.89517e-18	1.14199e-18
100.5	0	0	0	6.16726e-18	5.16469e-18	1.00257e-18
101	0	0	0	-1.2598e-18	-2.86196e-19	-9.73608e-19
101.5	0	0	0	1.89279e-18	1.22648e-18	6.66311e-19
102	0	0	0	5.159e-18	3.22865e-18	1.93035e-18
102.5	0	0	0	-2.57625e-18	-3.28973e-18	7.1348e-19
103	0	0	0	3.94896e-18	3.0052e-18	9.43761e-19
103.5	0	0	0	2.48061e-18	3.53018e-18	-1.04957e-18
104	0	0	0	-9.24889e-19	-6.66556e-19	-2.58333e-19
104.5	0	0	0	4.97782e-18	3.77587e-18	1.20194e-18
105	0	0	0	6.38198e-18	4.74913e-18	1.63286e-18
105.5	0	0	0	1.21436e-18	4.99972e-19	7.14391e-19
106	0	0	0	-2.87508e-18	-2.0551e-18	-8.19982e-19
106.5	0	0	0	7.48208e-19	1.37113e-18	-6.22921e-19
107	0	0	0	4.76306e-18	3.10981e-18	1.65324e-18
107.5	0	0	0	2.10032e-18	9.09178e-19	1.19114e-18
108	0	0	0	-1.5646e-18	-1.08052e-18	-4.84084e-19
108.5	0	0	0	-7.00112e-18	-4.1974e-18	-2.80373e-18
109	0	0	0	-2.6069e-18	-1.7871e-18	-8.19801e-19
109.5	0	0	0	5.67302e-18	3.73058e-18	1.94244e-18
110	0	0	0	-2.36207e-18	-1.92144e-18	-4.40626e-19
110.5	0	0	0	-9.89907e-18	-5.7087e-18	-4.19037e-18
111	0	0	0	-6.13865e-18	-3.56135e-18	-2.57731e-18
111.5	0	0	0	-2.36171e-19	-1.96111e-18	1.72494e-18
112	0	0	0	2.12487e-18	4.37338e-19	1.68753e-18
112.5	0	0	0	-5.33679e-18	-3.76287e-18	-1.57392e-18
113	0	0	0	-9.9451e-19	-1.10221e-19	-8.84289e-19
113.5	0	0	0	2.17423e-18	4.22917e-19	1.75132e-18
114	0	0	0	-4.16091e-18	-4.84721e-18	6.86297e-19
114.5	0	0	0	-4.60197e-19	-3.1971e-20	-4.28226e-19
115	0	0	0	-1.0606e-18	-3.56937e-19	-7.03663e-19
115.5	0	0	0	-2.5809e-19	-8.0247e-19	5.4438e-19
116	0	0	0	-1.53775e-18	-1.07155e-18	-4.66196e-19
116.5	0	0	0	-5.2081e-18	-4.86037e-18	-3.47723e-19
117	0	0	0	4.67378e-18	3.03474e-18	1.63904e-18
117.5	0	0	0	-7.39554e-18	-6.60644e-18	-7.89097e-19
118	0	0	0	-3.8787e-18	-2.77838e-18	-1.10032e-18
118.5	0	0	0	3.00202e-18	1.05894e-18	1.94308e-18
119	0	0	0	-3.78933e-18	-4.11587e-18	3.26541e-19
119.5	0	0	0	-4.47531e-19	-4.31698e-19	-1.58332e-20
120	0	0	0	-5.79736e-18	-5.82185e-18	2.44977e-20
120.5	0	0	0	-5.17656e-18	-4.4935e-18	-6.83059e-19
121	0	0	0	-2.66525e-18	-2.09274e-18	-5.7251e-19
121.5	0	0	0	-2.04621e-18	-1.63264e-18	-4.13569e-19
122	0	0	0	-5.9186e-18	-3.42544e-18	-2.49316e-18
122.5	0	0	0	-9.66972e-19	-1.32607e-19	-8.34365e-19
123	0	0	0	-7.05983e-18	-5.19767e-18	-1.86217e-18
123.5	0	0	0	-8.62223e-19	1.01261e-18	-1.87483e-18
124	0	0	0	-2.38644e-18	-1.30768e-18	-1.07877e-18
124.5	0	0	0	-3.82968e-18	-2.78393e-18	-1.04575e-18
125	0	0	0	-2.58066e-18	-1.65881e-18	-9.21849e-19
125.5	0	0	0	-3.18926e-18	-2.13824e-18	-1.05102e-18
126	0	0	0	-3.82803e-18	-2.73078e-18	-1.09725e-18
126.5	0	0	0	-2.03745e-18	-1.29391e-18	-7.43533e-19
127	0	0	0	-2.27191e-18	-4.28335e-19	-1.84357e-18
127.5	0	0	0	-6.17105e-18	-3.59612e-18	-2.57492e-18
128	0	0	0	3.77312e-19	1.48344e-18	-1.10613e-18
128.5	0	0	0	-6.47609e-19	-4.49872e-19	-1.97737e-19
129	0	0	0	-5.5148e-19	1.65251e-18	-2.20399e-18
129.5	0	0	0	-3.99781e-18	-3.42185e-18	-5.75962e-19
130	0	0	0	5.84666e-18	3.80875e-18	2.03791e-18
130.5	0	0	0	-2.32671e-18	-1.36285e-18	-9.63852e-19
131	0	0	0	-6.91274e-19	-1.30179e-18	6.10517e-19
131.5	0	0	0	8.41362e-19	1.29638e-19	7.11724e-19
132	0	0	0	-4.87588e-18	-3.85712e-18	-1.01875e-18
132.5	0	0	0	2.43569e-18	1.7401e-18	6.95595e-19
133	0	0	0	-1.93184e-18	-2.56228e-18	6.30441e-19
133.5	0	0	0	-2.53972e-18	-5.93133e-19	-1.94659e-18
134	0	0	0	-2.58736e-18	-1.75136e-18	-8.36003e-19
134.5	0	0	0	-1.60442e-18	-2.0876e-18	4.83179e-19
135	0	0	0	-6.96664e-18	-6.51695e-18	-4.49691e-19
135.5	0	0	0	-6.43873e-20	-9.91602e-20	3.47729e-20
136	0	0	0	-5.50718e-18	-5.22496e-18	-2.82226e-19
136.5	0	0	0	-5.02201e-18	-3.51379e-18	-1.50822e-18
137	0	0	0	-6.27989e-18	-5.46681e-18	-8.13078e-19
137.5	0	0	0	7.91144e-19	8.88534e-19	-9.73906e-20
138	0	0	0	-6.42672e-18	-5.19705e-18	-1.22967e-18
138.5	0	0	0	-4.35996e-18	-3.85437e-18	-5.05595e-19
139	0	0	0	-7.5131e-18	-6.4378e-18	-1.0753e-18
139.5	0	0	0	-4.54689e-19	1.10259e-19	-5.64948e-19
140	0	0	0	-5.4318e-18	-4.46237e-18	-9.69433e-19
140.5	0	0	0	3.77196e-18	3.26892e-18	5.03041e-19
141	0	0	0	-1.08415e-17	-7.77325e-18	-3.0682e-18
141.5	0	0	0	1.84254e-19	1.58511e-19	2.57428e-20
142	0	0	0	-1.31313e-18	2.62624e-19	-1.57576e-18
142.5	0	0	0	-6.99014e-18	-6.83005e-18	-1.60091e-19
143	0	0	0	1.99818e-19	-2.14072e-19	4.1389e-19
143.5	0	0	0	-1.16769e-18	-3.45465e-19	-8.22223e-19
144	0	0	0	-8.39178e-20	4.29605e-19	-5.13522e-19
144.5	0	0	0	-2.3005e-18	-1.48933e-18	-8.11172e-19
145	0	0	0	-9.61903e-19	-1.23112e-19	-8.38791e-19
145.5	0	0	0	4.56715e-18	3.7721e-18	7.95044e-19
146	0	0	0	-7.05495e-18	-4.33736e-18	-2.71759e-18
146.5	0	0	0	7.52937e-18	5.08389e-18	2.44548e-18
147	0	0	0	-2.17779e-18	-1.45453e-18	-7.23253e-19
147.5	0	0	0	-5.24166e-18	-4.76716e-18	-4.74493e-19
148	0	0	0	-2.70122e-18	1.64969e-19	-2.86619e-18
148.5	0	0	0	4.31798e-18	1.73489e-18	2.58309e-18
149	0	0	0	-6.59057e-18	-4.60574e-18	-1.98483e-18
149.5	0	0	0	7.83584e-18	4.98966e-18	2.84618e-18
150	0	0	0	3.39018e-18	2.95442e-18	4.35758e-19
# ddr_fit_(A)80_(A)352.csv
r	d	l	u	f	s1	s2
10	0	0	0	-2.84605e-18	-1.93392e-18	-9.12131e-19
10.5	0	0	0	-9.88883e-19	-9.89336e-19	4.532e-22
11	0	0	0	1.46955e-18	3.57943e-19	1.1116e-18
11.5	0	0	0	-9.08049e-19	-1.52787e-18	6.19822e-19
12	0	0	0	-1.3875e-18	-1.3995e-18	1.19964e-20
12.5	0	0	0	-1.05993e-18	-1.29117e-18	2.31239e-19
13	0	0	0	-3.19955e-18	-2.25095e-18	-9.48603e-19
13.5	0	0	0	2.82409e-18	2.66318e-18	1.60907e-19
14	0	0	0	-1.06454e-18	-7.10078e-19	-3.5446e-19
14.5	0	0	0	-1.26663e-18	-6.32128e-19	-6.34499e-19
15	0	0	0	2.69597e-19	1.24977e-18	-9.80175e-19
15.5	0	0	0	-5.54422e-18	-3.37785e-18	-2.16637e-18
16	0	0	0	-1.05641e-18	6.55233e-19	-1.71164e-18
16.5	0	0	0	-4.34213e-18	-2.32891e-18	-2.01323e-18
17	0	0	0	-1.71472e-18	-2.87748e-19	-1.42697e-18
17.5	0	0	0	1.80665e-18	1.89888e-18	-9.22219e-20
18	0	0	0	-6.18824e-18	-3.30513e-18	-2.88312e-18
18.5	0.00379655	0	0.0109845	2.2129e-18	2.09655e-18	1.16346e-19
19	0.00346248	0	0.00993837	5.73107e-18	5.58623e-18	1.44837e-19
19.5	0.0031055	0	0.00885614	-1.34084e-17	-9.78548e-18	-3.62294e-18
20	0.00277473	0	0.00784039	-3.61694e-18	-2.74637e-18	-8.70574e-19
20.5	0.00246443	0	0.00688749	2.11437e-18	2.10018e-18	1.4188e-20
21	0.00215991	0	0.0059755	-5.84307e-18	-4.50341e-18	-1.33966e-18
21.5	0.00187525	0	0.00513783	-7.49232e-18	-5.72189e-18	-1.77043e-18
22	0.00159597	0	0.00435398	-6.29529e-18	-5.03738e-18	-1.25791e-18
22.5	0.00131487	0	0.00361434	-6.12193e-18	-6.2994e-18	1.7747e-19
23	0.00109673	0	0.00304775	1.66329e-18	-2.41907e-19	1.9052e-18
23.5	0.000852924	0	0.00246691	-8.57336e-18	-8.2338e-18	-3.39553e-19
24	0.000654754	0	0.00200263	-1.91583e-19	1.31104e-20	-2.04693e-19
24.5	0.000478649	0	0.00159472	-4.69983e-18	-3.29423e-18	-1.4056e-18
25	0.000339581	0	0.00125778	-1.40122e-18	-1.73847e-18	3.37249e-19
25.5	0.000229188	0	0.000966042	-6.72256e-18	-3.64949e-18	-3.07307e-18
26	0.000151735	0	0.000728945	-4.19162e-18	-2.44122e-18	-1.7504e-18
26.5	9.87728e-05	0	0.000532145	-8.65398e-18	-6.97758e-18	-1.6764e-18
27	6.40819e-05	0	0.000366652	-1.26805e-17	-8.39886e-18	-4.28165e-18
27.5	4.90446e-05	0	0.000242293	-5.6592e-18	-4.51328e-18	-1.14592e-18
28	4.70009e-05	0	0.00018616	-3.03202e-18	-2.53281e-18	-4.99207e-19
28.5	5.22933e-05	0	0.000206338	-3.90064e-18	-2.20342e-18	-1.69722e-18
29	6.01229e-05	0	0.000236027	-7.42601e-18	-5.58566e-18	-1.84035e-18
29.5	6.86844e-05	0	0.000263509	-9.43195e-19	8.38194e-20	-1.02701e-18
30	7.8592e-05	0	0.000297703	-7.24356e-18	-6.13834e-18	-1.10522e-18
30.5	9.10461e-05	0	0.000340312	-7.16009e-18	-6.40171e-18	-7.58385e-19
31	0.0001066	0	0.000385877	1.0595e-18	1.22295e-18	-1.63446e-19
31.5	0.000124829	0	0.000437038	1.03195e-18	1.5634e-18	-5.31454e-19
32	0.000143721	0	0.000489875	-4.88344e-18	-3.78201e-18	-1.10143e-18
32.5	0.000163588	0	0.000543228	-6.35847e-18	-4.27158e-18	-2.08689e-18
33	0.000188993	0	0.00061462	-3.9654e-18	-2.84219e-18	-1.1232e-18
33.5	0.000224177	0	0.000708556	3.08141e-19	6.83002e-19	-3.74861e-19
34	0.000272532	0	0.000808397	-2.62793e-18	-1.20766e-18	-1.42026e-18
34.5	0.000339968	0	0.000895449	-1.58121e-17	-1.18605e-17	-3.95154e-18
35	0.000431787	0	0.000980022	-1.46133e-17	-1.12162e-17	-3.39716e-18
35.5	0.000546045	0	0.00108602	-2.36447e-18	-2.38806e-18	2.35946e-20
36	0.00069692	0	0.00122159	6.01914e-18	5.36696e-18	6.52179e-19
36.5	0.00089125	0	0.00156141	-3.59936e-18	-2.6738e-18	-9.2556e-19
37	0.00112083	4.88193e-05	0.0019692	-1.12408e-17	-8.46568e-18	-2.77513e-18
37.5	0.00138454	0.000244762	0.00241273	-7.20787e-18	-5.45608e-18	-1.75179e-18
38	0.0016973	0.000537972	0.00291878	-4.38281e-18	-3.23159e-18	-1.15122e-18
38.5	0.00206103	0.000914462	0.00347183	-4.06266e-18	-4.39314e-18	3.30486e-19
39	0.00248471	0.00138504	0.00407849	-4.14156e-18	-2.1303e-18	-2.01126e-18
39.5	0.00297326	0.00196601	0.0047467	1.36903e-06	1.36903e-06	-1.96337e-18
40	0.00353133	0.00241855	0.0054779	5.9536e-06	5.9536e-06	3.40596e-19
40.5	0.00413274	0.00282969	0.00620622	1.66492e-05	1.66492e-05	3.76206e-19
41	0.00482675	0.0033445	0.00702397	4.38182e-05	4.38182e-05	-1.55374e-18
41.5	0.00562725	0.00397645	0.0079563	7.68912e-05	7.39428e-05	2.94839e-06
42	0.00651269	0.00468181	0.00895675	0.000203039	0.000152282	5.07571e-05
42.5	0.0074662	0.00547416	0.00998183	0.000241314	0.000174541	6.67725e-05
43	0.00854906	0.00640288	0.0111525	0.000271168	0.000181772	8.93965e-05
43.5	0.00969536	0.00749491	0.0123424	0.000402874	0.000278509	0.000124365
44	0.0109697	0.00874369	0.0136724	0.000457459	0.000334785	0.000122674
44.5	0.0123686	0.0101238	0.0151214	0.000518742	0.000388566	0.000130175
45	0.0138779	0.0115738	0.0166622	0.000755524	0.00042718	0.000328344
45.5	0.0154911	0.0130729	0.0182936	0.00102212	0.000506321	0.000515801
46	0.0171581	0.0146705	0.0199142	0.00127504	0.000779989	0.000495047
46.5	0.0189117	0.0164625	0.0215707	0.00173635	0.00123528	0.000501069
47	0.0207251	0.0184772	0.0232103	0.00204915	0.00152134	0.000527805
47.5	0.0226215	0.0205949	0.0249139	0.00222812	0.00167107	0.000557053
48	0.0245552	0.0227571	0.0266228	0.0033487	0.00268683	0.000661875
48.5	0.026501	0.0249674	0.0283125	0.00369208	0.00276975	0.00092233
49	0.0284181	0.0270709	0.0299522	0.00462147	0.00316574	0.00145573
49.5	0.0302691	0.0286418	0.0316847	0.00512722	0.00371099	0.00141622
50	0.0320645	0.0301531	0.0338359	0.00569061	0.00419176	0.00149885
50.5	0.0338059	0.0316093	0.0359477	0.00722414	0.0054026	0.00182155
51	0.0354641	0.0329583	0.037948	0.00761945	0.00553103	0.00208842
51.5	0.0369901	0.0341312	0.039855	0.00828964	0.00618111	0.00210853
52	0.038415	0.0352149	0.0416551	0.0111883	0.00871106	0.00247723
52.5	0.0397408	0.0362298	0.0432877	0.0147788	0.0119597	0.00281917
53	0.0409283	0.0371182	0.0447016	0.0179928	0.0143009	0.00369185
53.5	0.0419524	0.0378544	0.0459037	0.0205608	0.0154967	0.00506409
54	0.042786	0.0383962	0.0469586	0.0244216	0.0162771	0.00814452
54.5	0.0434102	0.0387184	0.0478773	0.024531	0.0158013	0.00872968
55	0.0438298	0.0388853	0.0485683	0.028472	0.0200082	0.00846378
55.5	0.043917	0.038806	0.0488669	0.0286867	0.0204339	0.00825279
56	0.0436224	0.0384638	0.0486354	0.0293648	0.0213503	0.00801453
56.5	0.0429106	0.0379275	0.0477705	0.0328302	0.0242931	0.00853711
57	0.0417632	0.0371455	0.046292	0.0380805	0.0287254	0.00935514
57.5	0.0402448	0.0361152	0.0443459	0.0453202	0.0355339	0.00978631
58	0.0384991	0.0349403	0.0420932	0.0502307	0.0381899	0.0120408
58.5	0.0365932	0.0335934	0.0396735	0.0454662	0.0342983	0.0111679
59	0.0346244	0.0321581	0.0371899	0.0407818	0.0306267	0.0101551
59.5	0.0326198	0.0306365	0.0347005	0.037614	0.0277158	0.00989821
60	0.0305589	0.0289638	0.0322299	0.0366041	0.025774	0.0108301
60.5	0.0285367	0.0273023	0.0297839	0.0384383	0.0250535	0.0133847
61	0.0266008	0.0253951	0.0278477	0.0461387	0.032676	0.0134627
61.5	0.0247137	0.023369	0.0260812	0.0552086	0.0425681	0.0126405
62	0.0229488	0.0214118	0.0244327	0.0705334	0.0582872	0.0122462
62.5	0.0212757	0.0196002	0.0228283	0.0650898	0.052552	0.0125378
63	0.0197515	0.0179692	0.0213706	0.0606602	0.0483484	0.0123118
63.5	0.0183578	0.0165375	0.0200102	0.0604847	0.0477906	0.0126941
64	0.0170906	0.0152962	0.0187389	0.0597467	0.0468192	0.0129275
64.5	0.0159829	0.0142097	0.0176312	0.0602534	0.0444603	0.0157931
65	0.0149908	0.0132631	0.0166079	0.0532334	0.0390277	0.0142056
65.5	0.0141175	0.012472	0.0156811	0.0495559	0.0362299	0.013326
66	0.0133648	0.0118426	0.0148638	0.0510607	0.0384266	0.0126341
66.5	0.0127448	0.0113487	0.0141972	0.0485117	0.0366943	0.0118174
67	0.0122031	0.0109513	0.0135914	0.0564711	0.0436987	0.0127724
67.5	0.0117427	0.0106137	0.0130669	0.0593297	0.0474824	0.0118473
68	0.011364	0.0103199	0.0126315	0.053165	0.0414323	0.0117326
68.5	0.0110547	0.0100672	0.0122668	0.0469424	0.0359047	0.0110377
69	0.0107796	0.00986524	0.0119071	0.0455022	0.0342343	0.011268
69.5	0.0105643	0.00968594	0.0116098	0.0421139	0.0302407	0.0118732
70	0.0103994	0.00948573	0.0113637	0.0421124	0.028183	0.0139294
70.5	0.010296	0.00937449	0.0111979	0.0388974	0.0250971	0.0138003
71	0.0102019	0.00925164	0.0110088	0.034897	0.0198617	0.0150352
71.5	0.0101524	0.0091847	0.0110173	0.0297399	0.0159483	0.0137916
72	0.0101345	0.00914388	0.0110739	0.0261866	0.0134081	0.0127785
72.5	0.0101266	0.0090869	0.0111547	0.0245546	0.0129077	0.0116469
73	0.0101255	0.00900293	0.0112425	0.024442	0.0136821	0.0107599
73.5	0.0102012	0.00905239	0.0113319	0.0239629	0.0130282	0.0109347
74	0.0102588	0.00903309	0.0114262	0.0207453	0.0107085	0.0100368
74.5	0.0103509	0.00905688	0.0115301	0.0186261	0.00954663	0.00907945
75	0.0104114	0.00900894	0.0116478	0.0176344	0.00857828	0.00905612
75.5	0.0105075	0.00901508	0.0117743	0.0180893	0.00917424	0.00891503
76	0.0105668	0.00894762	0.0118996	0.0167974	0.00852148	0.00827594
76.5	0.0106628	0.0089593	0.01202	0.0144717	0.00631292	0.00815877
77	0.0107351	0.00893534	0.0121325	0.0118885	0.00422999	0.0076585
77.5	0.0108455	0.00899367	0.0122366	0.0091664	0.00273703	0.00642938
78	0.0109446	0.00904906	0.0123291	0.00692315	0.00190659	0.00501656
78.5	0.0110306	0.00910281	0.0124153	0.00500301	0.00139695	0.00360606
79	0.0111068	0.00916519	0.0125008	0.00336448	0.000921707	0.00244277
79.5	0.0111505	0.00919295	0.0125841	0.00216832	0.000620504	0.00154782
80	0.0111533	0.00917366	0.0126544	0.00147942	0.000535894	0.000943531
80.5	0.0111485	0.00917776	0.0126985	0.000979262	0.000405148	0.000574114
81	0.0111463	0.0092248	0.0127044	0.000598981	0.000293456	0.000305525
81.5	0.0110874	0.00919849	0.0126712	0.000378089	0.00023251	0.000145579
82	0.0110567	0.00927139	0.0125919	0.000235693	0.000175089	6.06041e-05
82.5	0.0109295	0.00919382	0.0124673	0.000148892	0.000127483	2.14094e-05
83	0.0108218	0.00919944	0.0123022	8.89082e-05	8.26309e-05	6.27733e-06
83.5	0.0106884	0.00919206	0.0121019	5.47574e-05	5.3253e-05	1.50435e-06
84	0.0105161	0.00913112	0.0118721	3.51675e-05	3.48758e-05	2.91727e-07
84.5	0.0102902	0.00897714	0.0116187	2.28644e-05	2.28189e-05	4.54882e-08
85	0.0100343	0.00876228	0.0113465	1.30775e-05	1.30718e-05	5.68049e-09
85.5	0.00978246	0.0085425	0.0110613	6.59224e-06	6.59168e-06	5.66664e-10
86	0.00949094	0.00822277	0.0107656	2.86193e-06	2.86188e-06	4.50755e-11
86.5	0.00921693	0.0079124	0.0104611	1.04202e-06	1.04202e-06	2.85497e-12
87	0.00896029	0.00761176	0.0101491	3.12874e-07	3.12874e-07	1.43785e-13
87.5	0.00865124	0.00718672	0.00984685	7.66446e-08	7.66446e-08	5.75121e-15
88	0.00837382	0.00680973	0.00967377	1.52094e-08	1.52094e-08	1.82101e-16
88.5	0.00810644	0.0064436	0.00952464	2.43246e-09	2.43246e-09	4.95797e-18
89	0.00781947	0.00603272	0.00933346	3.12296e-10	3.12296e-10	4.68676e-19
89.5	0.00756783	0.00569261	0.00920791	3.20795e-11	3.20795e-11	2.23721e-18
90	0.00729566	0.00531389	0.00903162	2.6286e-12	2.6286e-12	8.18003e-19
90.5	0.0069948	0.00488563	0.00878789	1.71324e-13	1.71325e-13	-1.16959e-18
91	0.0067264	0.00453401	0.00859694	8.85681e-15	8.85678e-15	2.68502e-20
91.5	0.00641146	0.00410357	0.00830119	3.71332e-16	3.6808e-16	3.25146e-18
92	0.00610761	0.00371166	0.0080125	1.57842e-17	1.42006e-17	1.58363e-18
92.5	0.00581429	0.00335861	0.00772942	-2.22549e-18	-1.77098e-18	-4.54505e-19
93	0.00555882	0.00309961	0.00750407	-2.13756e-18	-2.4534e-18	3.15837e-19
93.5	0.00531663	0.00288372	0.00728441	-2.38708e-19	-1.88144e-19	-5.05642e-20
94	0.00507007	0.0026757	0.00703409	9.82614e-18	7.94366e-18	1.88248e-18
94.5	0.00481049	0.00245768	0.0067347	1.10853e-17	7.89947e-18	3.18582e-18
95	0.00455487	0.00226177	0.00641811	6.58985e-19	-6.20833e-19	1.27982e-18
95.5	0.00429654	0.00207355	0.00607099	-7.79204e-18	-6.39038e-18	-1.40166e-18
96	0.00406332	0.00194804	0.00574865	5.76234e-19	-2.88585e-19	8.64819e-19
96.5	0.00382269	0.0018162	0.00538624	4.62767e-19	4.5883e-19	3.93693e-21
97	0.0036125	0.00175377	0.00506005	3.02709e-19	-7.15691e-19	1.0184e-18
97.5	0.00339292	0.00167396	0.00469158	-8.1791e-18	-6.7368e-18	-1.4423e-18
98	0.00319597	0.00164001	0.00434758	-3.56544e-18	-3.23357e-18	-3.31866e-19
98.5	0.00299825	0.00159704	0.0039867	7.53664e-18	7.16836e-18	3.68281e-19
99	0.00281426	0.00156619	0.00364477	1.11979e-18	1.57114e-18	-4.51345e-19
99.5	0.00265452	0.00155503	0.00340526	-6.97401e-18	-5.11317e-18	-1.86084e-18
100	0.00255098	0.0015963	0.00323221	1.50371e-18	2.31578e-18	-8.12065e-19
100.5	0.0024772	0.0016154	0.00320575	5.25323e-18	5.27072e-18	-1.74984e-20
101	0.00238638	0.00150753	0.00322881	2.32854e-18	2.76393e-18	-4.35394e-19
101.5	0.00226399	0.00125015	0.00326154	3.03289e-18	3.25379e-18	-2.20904e-19
102	0.00215384	0.000953457	0.00336836	-8.88999e-19	-1.47008e-19	-7.41991e-19
102.5	0.00208773	0.000697979	0.00358468	-8.2629e-18	-6.13464e-18	-2.12826e-18
103	0.00205235	0.000474401	0.0038832	6.19806e-18	4.69113e-18	1.50693e-18
103.5	0.00198459	0.000153327	0.00412482	1.51236e-18	1.68325e-18	-1.7089e-19
104	0.00189402	7.97536e-07	0.00432552	-8.14122e-18	-7.17175e-18	-9.69468e-19
104.5	0.00179159	0	0.00450508	3.20614e-19	-3.29828e-19	6.50442e-19
105	0.00172768	0	0.00475909	2.27131e-18	9.03597e-19	1.36771e-18
105.5	0.00164714	0	0.00497735	-7.84873e-18	-5.99007e-18	-1.85866e-18
106	0.00155027	0	0.0051624	-4.65829e-19	-3.99923e-19	-6.59053e-20
106.5	0.00148379	0	0.0054044	-2.15518e-18	-1.23049e-18	-9.24697e-19
107	0.00143686	0	0.00568386	-4.18559e-18	-2.58709e-18	-1.5985e-18
107.5	0	0	0	7.31946e-19	6.22421e-20	6.69704e-19
108	0	0	0	2.47561e-18	1.42981e-18	1.0458e-18
108.5	0	0	0	-6.92952e-18	-4.0963e-18	-2.83323e-18
109	0	0	0	-2.5244e-18	-1.45574e-18	-1.06866e-18
109.5	0	0	0	2.86269e-18	2.62584e-18	2.36853e-19
110	0	0	0	-4.15393e-18	-3.18779e-18	-9.6614e-19
110.5	0	0	0	-6.84929e-18	-3.11406e-18	-3.73523e-18
111	0	0	0	-2.13231e-18	-7.5586e-19	-1.37646e-18
111.5	0	0	0	-3.69083e-18	-2.13917e-18	-1.55166e-18
112	0	0	0	8.77285e-20	2.91838e-19	-2.0411e-19
112.5	0	0	0	1.34297e-18	2.28246e-18	-9.39489e-19
113	0	0	0	-1.13176e-18	4.52439e-19	-1.5842e-18
113.5	0	0	0	-1.24112e-18	-1.66533e-19	-1.07459e-18
114	0	0	0	-3.08654e-18	-2.45524e-18	-6.31301e-19
114.5	0	0	0	5.30231e-19	8.27236e-19	-2.97005e-19
115	0	0	0	-6.21795e-19	-5.39363e-19	-8.24315e-20
115.5	0	0	0	3.60835e-18	2.33293e-18	1.27543e-18
116	0	0	0	-2.46625e-19	2.64687e-19	-5.11312e-19
116.5	0	0	0	-5.0762e-18	-4.46698e-18	-6.0922e-19
117	0	0	0	4.65919e-18	1.96309e-18	2.6961e-18
117.5	0	0	0	-6.06941e-18	-3.82086e-18	-2.24855e-18
118	0	0	0	-2.93873e-18	-1.93533e-18	-1.0034e-18
118.5	0	0	0	3.07066e-18	2.08335e-18	9.8731e-19
119	0	0	0	-4.45406e-18	-3.15511e-18	-1.29895e-18
119.5	0	0	0	1.15316e-18	7.67045e-19	3.86117e-19
120	0	0	0	-3.27854e-18	-2.3158e-18	-9.62742e-19
120.5	0	0	0	-4.36184e-18	-3.9115e-18	-4.50336e-19
121	0	0	0	-4.00851e-18	-3.66477e-18	-3.43739e-19
121.5	0	0	0	-1.68104e-18	-1.68345e-18	2.40858e-21
122	0	0	0	-1.85656e-18	-1.44688e-18	-4.09688e-19
122.5	0	0	0	-5.26976e-18	-3.41164e-18	-1.85812e-18
123	0	0	0	-6.71782e-18	-3.76462e-18	-2.9532e-18
123.5	0	0	0	-6.58108e-19	2.2387e-19	-8.81978e-19
124	0	0	0	-2.22577e-18	-9.91721e-19	-1.23405e-18
124.5	0	0	0	-6.81652e-18	-5.05454e-18	-1.76197e-18
125	0	0	0	-4.13229e-18	-3.5035e-18	-6.28787e-19
125.5	0	0	0	-9.09792e-18	-7.16869e-18	-1.92924e-18
126	0	0	0	-6.30059e-18	-4.79862e-18	-1.50197e-18
126.5	0	0	0	-2.42325e-18	-2.27578e-18	-1.47467e-19
127	0	0	0	-4.76214e-18	-3.56344e-18	-1.1987e-18
127.5	0	0	0	-4.94363e-18	-3.67867e-18	-1.26496e-18
128	0	0	0	-5.76315e-18	-3.43654e-18	-2.3266e-18
128.5	0	0	0	1.74117e-18	1.20794e-18	5.33234e-19
129	0	0	0	-1.35962e-18	2.27652e-19	-1.58728e-18
129.5	0	0	0	-2.75551e-18	-1.39031e-18	-1.3652e-18
130	0	0	0	-4.88605e-18	-3.60244e-18	-1.28361e-18
130.5	0	0	0	-1.41318e-18	-1.1917e-18	-2.21481e-19
131	0	0	0	2.88818e-20	3.4887e-19	-3.19988e-19
131.5	0	0	0	-1.11354e-20	1.96874e-19	-2.0801e-19
132	0	0	0	-5.50857e-18	-5.4149e-18	-9.36656e-20
132.5	0	0	0	4.84659e-19	3.57667e-19	1.26992e-19
133	0	0	0	-1.19578e-18	-1.01747e-18	-1.78302e-19
133.5	0	0	0	3.45298e-18	2.83323e-18	6.19748e-19
134	0	0	0	-3.49831e-18	-2.94351e-18	-5.54801e-19
134.5	0	0	0	2.06482e-18	1.11525e-18	9.49577e-19
135	0	0	0	-7.90951e-18	-6.46969e-18	-1.43981e-18
135.5	0	0	0	1.62771e-18	6.78156e-19	9.49556e-19
136	0	0	0	-9.16411e-18	-8.4159e-18	-7.48209e-19
136.5	0	0	0	-2.65373e-18	-1.83534e-18	-8.18394e-19
137	0	0	0	-1.05894e-17	-9.7851e-18	-8.04249e-19
137.5	0	0	0	5.52501e-18	5.07553e-18	4.49478e-19
138	0	0	0	-8.57819e-18	-6.52752e-18	-2.05067e-18
138.5	0	0	0	2.48132e-18	1.59039e-18	8.90931e-19
139	0	0	0	-4.94324e-18	-3.04763e-18	-1.89561e-18
139.5	0	0	0	1.53236e-18	7.79762e-19	7.52602e-19
140	0	0	0	-6.25986e-18	-4.95591e-18	-1.30395e-18
140.5	0	0	0	2.4594e-18	1.1963e-18	1.2631e-18
141	0	0	0	-6.90325e-18	-5.422e-18	-1.48124e-18
141.5	0	0	0	3.6015e-18	2.66639e-18	9.35107e-19
142	0	0	0	-6.37409e-19	8.35634e-20	-7.20972e-19
142.5	0	0	0	-2.81175e-18	-3.19325e-18	3.81497e-19
143	0	0	0	-3.78802e-18	-3.01821e-18	-7.69813e-19
143.5	0	0	0	-7.98115e-19	-1.25121e-18	4.53092e-19
144	0	0	0	-1.12067e-18	-3.30808e-19	-7.89862e-19
144.5	0	0	0	-5.47584e-18	-3.9218e-18	-1.55404e-18
145	0	0	0	-2.90783e-18	-2.18902e-18	-7.18817e-19
145.5	0	0	0	-2.90922e-19	-2.64816e-19	-2.61058e-20
146	0	0	0	-6.41914e-18	-4.33671e-18	-2.08243e-18
146.5	0	0	0	1.31098e-18	-2.68545e-19	1.57953e-18
147	0	0	0	8.11918e-19	4.29128e-19	3.8279e-19
147.5	0	0	0	-3.66301e-18	-3.27247e-18	-3.90537e-19
148	0	0	0	-3.09086e-18	-7.33271e-19	-2.35759e-18
148.5	0	0	0	3.18711e-18	1.53857e-18	1.64854e-18
149	0	0	0	-8.17336e-18	-5.27427e-18	-2.89909e-18
149.5	0	0	0	1.32842e-18	8.71922e-19	4.56496e-19
150	0	0	0	1.24164e-18	4.71686e-19	7.69953e-19
# ddr_fit_(A)80_(A)388.csv
r	d	l	u	f	s1	s2
10	0	0	0	-5.37572e-18	-3.56123e-18	-1.81449e-18
10.5	0	0	0	-1.01734e-18	-8.2385e-19	-1.93487e-19
11	0	0	0	1.50646e-18	1.2017e-18	3.04762e-19
11.5	0	0	0	1.2149e-18	1.91089e-18	-6.95992e-19
12	0	0	0	-3.96908e-18	-2.36111e-18	-1.60797e-18
12.5	0	0	0	-3.85219e-18	-3.65947e-18	-1.9272e-19
13	0	0	0	-2.79646e-18	-5.4412e-19	-2.25234e-18
13.5	0	0	0	9.76256e-19	7.44325e-19	2.31931e-19
14	0	0	0	-1.12852e-18	-8.13475e-19	-3.1505e-19
14.5	0	0	0	-9.1188e-19	-2.03757e-19	-7.08123e-19
15	0	0	0	-4.03445e-18	-3.38411e-18	-6.50341e-19
15.5	0	0	0	-5.82832e-18	-4.07935e-18	-1.74896e-18
16	0	0	0	1.75655e-18	3.92864e-19	1.36369e-18
16.5	0.000271029	0	0.000871786	-7.88728e-19	-1.00752e-18	2.18797e-19
17	0.0047981	0	0.0407418	2.69383e-18	3.04885e-18	-3.5502e-19
17.5	0.00565493	0	0.0472248	8.69744e-19	1.25152e-18	-3.81778e-19
18	0.00559921	0	0.0448901	-3.99642e-18	-1.88791e-18	-2.10851e-18
[truncated: 7,905 more rows]

## Sheet: Figure_S6
# SAXS_fit.csv
q	experimental	error	fit
0.014374	0.258819	0.0177381	0.289925
0.015123	0.270672	0.0163067	0.2812
0.015872	0.280325	0.0149599	0.272763
0.016621	0.280891	0.0136953	0.264605
0.01737	0.241436	0.0125103	0.256716
0.018119	0.271212	0.0114023	0.249086
0.018867	0.226152	0.0103701	0.241716
0.019616	0.225468	0.00940848	0.234578
0.020365	0.229831	0.00851624	0.227673
0.021114	0.22971	0.00769086	0.220993
0.021863	0.210783	0.0069298	0.21453
0.022612	0.202474	0.0062305	0.208276
0.023361	0.205845	0.00559043	0.202225
0.024109	0.192669	0.00500778	0.196377
0.024858	0.196576	0.00447845	0.190709
0.025607	0.188525	0.00400072	0.185223
0.026356	0.182362	0.00357202	0.179914
0.027105	0.184012	0.00318983	0.174774
0.027854	0.171717	0.00285159	0.169798
0.028602	0.171307	0.00255512	0.164986
0.029351	0.168741	0.0022971	0.160321
0.0301	0.154799	0.0020754	0.155803
0.030849	0.158158	0.00188747	0.151429
0.031598	0.150436	0.00173078	0.147192
0.032347	0.147505	0.00160276	0.143088
0.033096	0.142305	0.00157031	0.139113
0.033844	0.137953	0.00102726	0.135267
0.034593	0.138947	0.000866422	0.131536
0.035342	0.129198	0.000996465	0.127922
0.036091	0.127123	0.00088655	0.124419
0.03684	0.124287	0.00129455	0.121025
0.037589	0.123059	0.00143616	0.117736
0.038337	0.11967	0.00144674	0.114552
0.039086	0.110968	0.00128828	0.111462
0.039835	0.111681	0.00131968	0.108467
0.040584	0.108209	0.00128074	0.105563
0.041333	0.104517	0.00132303	0.102748
0.042082	0.104263	0.00121033	0.100018
0.042831	0.0970275	0.00125419	0.0973716
0.043579	0.096909	0.00116576	0.0948084
0.044328	0.0931166	0.00104319	0.0923192
0.045077	0.0895881	0.000948039	0.0899049
0.045826	0.0890755	0.00095015	0.0875631
0.046575	0.0840098	0.000897951	0.0852914
0.047324	0.0837475	0.000835976	0.0830877
0.048072	0.0802506	0.000835189	0.0809524
0.048821	0.0768205	0.000908862	0.0788777
0.04957	0.0768347	0.000905236	0.0768646
0.050319	0.072515	0.00086468	0.0749109
0.051068	0.0699681	0.000771602	0.0730149
0.051817	0.0700705	0.000711164	0.0711746
0.052565	0.0670205	0.0006642	0.0693907
0.053314	0.066889	0.00069195	0.0676565
0.054063	0.0642481	0.000688207	0.065973
0.054812	0.0624726	0.00063683	0.0643385
0.055561	0.060583	0.000547236	0.0627514
0.05631	0.0588381	0.000542629	0.0612102
0.057059	0.0570148	0.000546	0.0597135
0.057807	0.0554876	0.000582605	0.0582618
0.058556	0.0547909	0.000556569	0.0568499
0.059305	0.0541545	0.000508829	0.0554784
0.060054	0.0519796	0.000455282	0.0541461
0.060803	0.0510625	0.00047064	0.0528517
0.061552	0.0476949	0.000460638	0.0515941
0.0623	0.0482977	0.00045849	0.0503736
0.063049	0.047002	0.000421178	0.0491861
0.063798	0.0447135	0.0003989	0.0480321
0.064547	0.0449259	0.00039412	0.0469104
0.065296	0.0432178	0.00039178	0.0458202
0.066045	0.0433624	0.000387163	0.0447605
0.066794	0.0418343	0.000343021	0.0437303
0.067542	0.0404875	0.000327616	0.04273
0.068291	0.0398049	0.000326533	0.0417561
0.06904	0.039605	0.000332244	0.0408092
0.069789	0.0377283	0.000361444	0.0398884
0.070538	0.0373123	0.00033533	0.0389929
0.071287	0.0364449	0.000340044	0.0381219
0.072035	0.0352792	0.000347796	0.0372759
0.072784	0.0345063	0.00032734	0.0364519
0.073533	0.0347451	0.000318175	0.0356502
0.074282	0.0332243	0.000286864	0.0348703
0.075031	0.0325513	0.000260048	0.0341115
0.07578	0.0320931	0.000238797	0.0333732
0.076529	0.0311913	0.000243248	0.0326547
0.077277	0.0312748	0.000225926	0.0319565
0.078026	0.0301119	0.000243991	0.031276
0.078775	0.0288987	0.000225144	0.0306137
0.079524	0.0283133	0.00022068	0.0299689
0.080273	0.028403	0.00025836	0.0293414
0.081022	0.0276797	0.000259639	0.0287304
0.08177	0.0273753	0.000244776	0.0281363
0.082519	0.0270047	0.000265851	0.0275572
0.083268	0.0261665	0.000259851	0.0269932
0.084017	0.0257124	0.000256232	0.026444
0.084766	0.02567	0.00028057	0.0259092
0.085515	0.0254882	0.000292889	0.0253883
0.086263	0.0244035	0.000293132	0.0248816
0.087012	0.0237448	0.00029012	0.0243874
0.087761	0.0234477	0.000316498	0.023906
0.08851	0.0223989	0.000324011	0.023437
0.089259	0.0227498	0.000324241	0.0229801
0.090008	0.0226563	0.000320528	0.0225349
0.090757	0.0224331	0.000315981	0.022101
0.091505	0.0215467	0.000330624	0.0216789
0.092254	0.0205966	0.00034503	0.0212669
0.093003	0.0202444	0.000333491	0.0208655
0.093752	0.0197397	0.00032872	0.0204742
0.094501	0.0201614	0.000324005	0.0200928
0.09525	0.0202869	0.000331591	0.019721
0.095998	0.0194423	0.000352086	0.0193591
0.096747	0.0196601	0.00035554	0.0190058
0.097496	0.0192642	0.000377887	0.0186613
0.098245	0.0187682	0.000395329	0.0183254
0.098994	0.0180828	0.000391513	0.0179978
0.099743	0.0174036	0.000397304	0.0176782
0.10049	0.0172007	0.000398784	0.0173673
0.10124	0.0178311	0.000390051	0.0170628
0.10199	0.017714	0.000386033	0.0167656
0.10274	0.0169178	0.000374771	0.0164756
0.10349	0.0163423	0.000375852	0.0161926
0.10424	0.0165544	0.000388325	0.0159164
0.10498	0.0155105	0.000375765	0.0156502
0.10573	0.0156859	0.000354392	0.0153868
0.10648	0.0155957	0.000344789	0.0151296
0.10723	0.0154234	0.00034093	0.0148783
0.10798	0.0152098	0.000325825	0.014633
0.10873	0.0152302	0.00032396	0.0143933
0.10948	0.0143815	0.000317248	0.0141591
0.11023	0.0137283	0.000304148	0.0139303
0.11098	0.0130888	0.000307958	0.0137066
0.11172	0.0130625	0.000312212	0.013491
0.11247	0.0128858	0.000318173	0.0132773
0.11322	0.0130241	0.000291938	0.0130684
0.11397	0.0128786	0.000289268	0.0128641
0.11472	0.0127181	0.000265081	0.0126643
0.11547	0.0126582	0.00025704	0.012469
0.11622	0.0126397	0.000254333	0.0122779
0.11697	0.0119163	0.000248443	0.012091
0.11771	0.0120827	0.000232311	0.0119106
0.11846	0.0119364	0.000226244	0.0117317
0.11921	0.0122093	0.000220342	0.0115565
0.11996	0.0116617	0.000217711	0.0113851
0.12071	0.0116066	0.000226322	0.0112174
0.12146	0.0111111	0.000224675	0.0110531
0.12221	0.0110489	0.000214511	0.0108923
0.12296	0.0111273	0.000216337	0.0107349
0.12371	0.0113607	0.000208221	0.0105807
0.12445	0.0106607	0.000189365	0.0104317
0.1252	0.0100076	0.000184288	0.0102837
0.12595	0.0105511	0.000176436	0.0101388
0.1267	0.0101865	0.000177055	0.00999675
0.12745	0.00974437	0.000175066	0.00985758
0.1282	0.00991983	0.000160741	0.00972119
0.12895	0.00976484	0.00014719	0.00958752
0.1297	0.00962254	0.00016923	0.00945648
0.13045	0.00962952	0.000183918	0.00932802
0.13119	0.00885603	0.000199275	0.00920372
0.13194	0.0093115	0.000204562	0.00908017
0.13269	0.00950582	0.000208908	0.008959
0.13344	0.0092676	0.00020064	0.00884015
0.13419	0.00891079	0.000196869	0.00872357
0.13494	0.00861159	0.000201872	0.00860918
0.13569	0.00826655	0.000210117	0.00849695
0.13644	0.0086604	0.000207968	0.0083868
0.13718	0.00804042	0.000194388	0.00828013
0.13793	0.00783982	0.000199783	0.008174
0.13868	0.00782611	0.000197223	0.00806981
0.13943	0.0078565	0.000202737	0.00796751
0.14018	0.00783608	0.000194263	0.00786706
0.14093	0.0076208	0.000193387	0.00776841
0.14168	0.00723102	0.000194121	0.00767151
0.14243	0.00776875	0.000204025	0.00757633
0.14318	0.0071929	0.000191552	0.00748282
0.14392	0.00691004	0.000207177	0.00739216
0.14467	0.00703559	0.0002035	0.00730185
0.14542	0.00738814	0.000204178	0.0072131
0.14617	0.0065842	0.000210442	0.00712586
0.14692	0.00742191	0.000201047	0.0070401
0.14767	0.00666005	0.000196142	0.00695579
0.14842	0.00670014	0.000188135	0.00687288
0.14917	0.00660695	0.000185954	0.00679134
0.14992	0.00628765	0.000192053	0.00671115
0.15066	0.00626066	0.000187768	0.00663331
0.15141	0.00581104	0.0001999	0.00655569
0.15216	0.00596423	0.000212529	0.00647931
0.15291	0.00603226	0.00021072	0.00640415
0.15366	0.00593855	0.000207714	0.00633019
0.15441	0.00588428	0.000212822	0.00625738
0.15516	0.00543594	0.000211605	0.00618571
0.15591	0.00611251	0.00022087	0.00611515
0.15665	0.0059516	0.000231015	0.00604658
0.1574	0.00570081	0.000236243	0.00597814
0.15815	0.00517364	0.0002289	0.00591073
0.1589	0.00545739	0.000221265	0.00584433
0.15965	0.0055703	0.000218027	0.00577891
0.1604	0.00561649	0.000217232	0.00571445
0.16115	0.0057786	0.000219393	0.00565093
0.1619	0.00527325	0.000219746	0.00558833
0.16265	0.00474722	0.000221781	0.00552662
0.16339	0.0050402	0.000217005	0.00546659
0.16414	0.00520761	0.000226244	0.00540661
0.16489	0.00537379	0.000228391	0.00534746
0.16564	0.00513133	0.000244886	0.00528912
0.16639	0.00513307	0.000233684	0.00523158
0.16714	0.00500495	0.000223323	0.00517483
0.16789	0.00438886	0.000223188	0.00511883
0.16864	0.00430089	0.000220603	0.00506358
0.16939	0.00441167	0.000216154	0.00500906
0.17013	0.00454556	0.000218354	0.00495596
0.17088	0.00412333	0.00021635	0.00490284
0.17163	0.00458502	0.000203864	0.0048504
0.17238	0.00444403	0.000198205	0.00479862
0.17313	0.00465634	0.000191328	0.00474749
0.17388	0.00418218	0.000198172	0.004697
0.17463	0.00407552	0.000193822	0.00464713
0.17538	0.00399649	0.000178778	0.00459786
0.17612	0.00371421	0.000176244	0.00454984
0.17687	0.00427738	0.00018445	0.00450175
0.17762	0.0037984	0.000178893	0.00445422
0.17837	0.00358577	0.00017369	0.00440725
0.17912	0.00350329	0.000173176	0.00436083
0.17987	0.00380972	0.00017459	0.00431494
0.18062	0.00358086	0.000159905	0.00426957
0.18137	0.00359048	0.000162091	0.00422471
0.18212	0.0036649	0.000153698	0.00418035
0.18286	0.00370064	0.000152783	0.00413706
0.18361	0.00361288	0.000156108	0.00409366
0.18436	0.00385346	0.000146838	0.00405073
0.18511	0.00309254	0.000143575	0.00400825
0.18586	0.00340142	0.000143913	0.00396623
0.18661	0.00332357	0.000152049	0.00392465
0.18736	0.00332414	0.000155786	0.0038835
0.18811	0.00313297	0.000159886	0.00384276
0.18886	0.00346389	0.000157275	0.00380245
0.1896	0.00362354	0.00016362	0.00376306
0.19035	0.00336607	0.000149625	0.00372354
0.1911	0.00331019	0.000148888	0.00368441
0.19185	0.00318626	0.00016497	0.00364566
0.1926	0.00342412	0.000156534	0.00360729
0.19335	0.0037134	0.000159128	0.00356928
0.1941	0.00308812	0.000158449	0.00353165
0.19485	0.00306533	0.000165139	0.00349439
0.19559	0.00296733	0.00017649	0.00345799
0.19634	0.00293563	0.000177124	0.00342146
0.19709	0.00297618	0.000175125	0.00338531
0.19784	0.00317805	0.00017867	0.00334952
0.19859	0.0026202	0.000179504	0.0033141
0.19934	0.00271919	0.000183694	0.00327905
0.20009	0.00268466	0.000184976	0.00324436
0.20084	0.00283355	0.00018229	0.00321005
0.20159	0.00295686	0.000181566	0.00317609
0.20233	0.00239706	0.000175813	0.00314294
0.20308	0.00243683	0.000179979	0.00310971
0.20383	0.00293269	0.00018619	0.00307684
0.20458	0.00273642	0.000184934	0.00304432
0.20533	0.0024664	0.000185329	0.00301217
0.20608	0.00262367	0.000183329	0.00298037
0.20683	0.00272075	0.000181975	0.00294892
0.20758	0.00263404	0.000178832	0.00291783
0.20833	0.00325652	0.000179138	0.00288709
0.20907	0.00278829	0.000178364	0.00285711
0.20982	0.00250279	0.000167302	0.00282706
0.21057	0.00288491	0.000160533	0.00279736
0.21132	0.0024945	0.000159285	0.002768
0.21207	0.00255213	0.000160995	0.00273899
0.21282	0.00231755	0.000153493	0.00271032
0.21357	0.00239315	0.000147157	0.00268199
0.21432	0.00227322	0.000145914	0.00265399
0.21506	0.00198451	0.000141763	0.0026267
0.21581	0.00205111	0.00013868	0.00259937
0.21656	0.00241297	0.000136925	0.00257237
0.21731	0.00220119	0.000140114	0.00254569
0.21806	0.0023275	0.000138078	0.00251935
0.21881	0.0021085	0.000138878	0.00249332
0.21956	0.00226265	0.000131794	0.00246762
0.22031	0.002011	0.000127945	0.00244224
0.22106	0.00223958	0.000129551	0.00241718
0.2218	0.00195309	0.000129388	0.00239275
0.22255	0.002028	0.000131927	0.00236831
0.2233	0.00206004	0.000128804	0.00234418
0.22405	0.00205678	0.000131865	0.00232036
0.2248	0.00214808	0.000123084	0.00229684
0.22555	0.00211082	0.000122735	0.00227362
0.2263	0.00219197	0.000115458	0.00225071
0.22705	0.00199335	0.000131022	0.00222809
0.2278	0.00164602	0.000128919	0.00220577
0.22854	0.00187409	0.000127983	0.00218404
0.22929	0.00207805	0.000139806	0.0021623
0.23004	0.00237094	0.000136584	0.00214084
0.23079	0.001647	0.000136232	0.00211967
0.23154	0.0020677	0.000133582	0.00209879
0.23229	0.00192538	0.000131291	0.00207819
0.23304	0.0016912	0.00012873	0.00205786
0.23379	0.00181173	0.000137703	0.00203781
0.23453	0.00167367	0.000138621	0.0020183
0.23528	0.00185823	0.000138518	0.00199879
0.23603	0.00159816	0.000140238	0.00197956
0.23678	0.0016608	0.00014248	0.00196058
0.23753	0.00183442	0.000135375	0.00194187
0.23828	0.00178247	0.000125973	0.00192342
0.23903	0.00189368	0.000130436	0.00190523
0.23978	0.00193154	0.000132376	0.0018873
0.24053	0.00171781	0.000133614	0.00186962
0.24127	0.00170498	0.000135624	0.00185242
0.24202	0.00158588	0.00013503	0.00183524
0.24277	0.00138663	0.000129362	0.0018183
0.24352	0.00161012	0.000131064	0.00180161
0.24427	0.00143998	0.000128884	0.00178516
0.24502	0.00148361	0.000127404	0.00176894
0.24577	0.00125693	0.000125435	0.00175297
0.24652	0.00153813	0.000129055	0.00173723
0.24727	0.00154972	0.000125761	0.00172172
0.24801	0.00140859	0.000125207	0.00170664
0.24876	0.00169809	0.0001357	0.00169159
0.24951	0.00137227	0.000141754	0.00167676
0.25026	0.00162178	0.000141177	0.00166215
0.25101	0.00140558	0.000138418	0.00164777
0.25176	0.00150039	0.000139012	0.0016336
0.25251	0.00178958	0.000134885	0.00161965
0.25326	0.00170316	0.000141562	0.00160591
0.254	0.00147739	0.000143818	0.00159257
0.25475	0.00149848	0.000146231	0.00157925
0.2555	0.00187005	0.000144863	0.00156614
0.25625	0.00195446	0.000147594	0.00155324
0.257	0.00141874	0.000148356	0.00154054
0.25775	0.00139334	0.000153057	0.00152804
0.2585	0.00169671	0.000160004	0.00151574
0.25925	0.00156443	0.000156874	0.00150363
0.26	0.00155241	0.000157759	0.00149172
0.26074	0.00128238	0.000150698	0.00148017
0.26149	0.00142424	0.000151158	0.00146864
0.26224	0.00132507	0.00014775	0.00145731
0.26299	0.0016718	0.00015184	0.00144616
0.26374	0.00148624	0.00015369	0.00143519
0.26449	0.00126974	0.000160171	0.00142441
0.26524	0.00126336	0.000159534	0.00141382
0.26599	0.00154682	0.000148404	0.0014034
0.26673	0.00128459	0.000142592	0.0013933
0.26748	0.00130073	0.000140829	0.00138323
0.26823	0.00166323	0.000142225	0.00137334
0.26898	0.00163039	0.000141387	0.00136362
0.26973	0.00113565	0.000139708	0.00135408
0.27048	0.00110988	0.000137637	0.0013447
0.27123	0.00136028	0.000133779	0.00133549
0.27198	0.00127225	0.000129015	0.00132645
0.27273	0.00122366	0.00012193	0.00131758
0.27347	0.00151108	0.000121083	0.00130898
0.27422	0.00142065	0.000130641	0.00130043
0.27497	0.00125582	0.000142912	0.00129204
0.27572	0.00126231	0.000144433	0.0012838
0.27647	0.00140444	0.000143788	0.00127573
0.27722	0.00153777	0.00014733	0.00126781
0.27797	0.00138798	0.000138588	0.00126004
0.27872	0.00158552	0.000132527	0.00125243
0.27947	0.00109088	0.000136679	0.00124497
0.28021	0.0011693	0.000131981	0.00123776
0.28096	0.00129052	0.000131833	0.0012306
0.28171	0.00130426	0.000136868	0.00122359
0.28246	0.00122322	0.000131419	0.00121672
0.28321	0.00129118	0.000129877	0.00121
0.28396	0.00159352	0.000125566	0.00120343
0.28471	0.00157549	0.000126535	0.001197
0.28546	0.00143857	0.000127383	0.00119071
0.2862	0.00137787	0.000129351	0.00118464
0.28695	0.00119752	0.000135794	0.00117864
0.2877	0.00139302	0.000138261	0.00117277
0.28845	0.00127683	0.000142758	0.00116704
0.2892	0.000925838	0.000148241	0.00116144
0.28995	0.000920573	0.000139875	0.00115598
0.2907	0.000935684	0.000138861	0.00115065
0.29145	0.00123792	0.000136722	0.00114546
0.2922	0.00119899	0.000140412	0.00114038
0.29294	0.00121436	0.000142322	0.00113549
0.29369	0.00120408	0.000141645	0.00113066
0.29444	0.00105726	0.00014099	0.00112594
0.29519	0.00110147	0.000135712	0.00112133
0.29594	0.00146164	0.000137254	0.00111684
0.29669	0.00137507	0.000124496	0.00111246
0.29744	0.00105457	0.000129503	0.00110819
0.29819	0.00128775	0.000135586	0.00110401
0.29894	0.0012141	0.000139307	0.00109995
0.29968	0.00105413	0.000137801	0.00109603
0.30043	0.000888649	0.000130198	0.00109216
0.30118	0.000890956	0.000128178	0.00108838
0.30193	0.00136929	0.000122799	0.0010847
0.30268	0.00118668	0.000124338	0.00108111
0.30343	0.00116041	0.000132268	0.00107762
0.30418	0.00106776	0.00013517	0.0010742
0.30493	0.00104184	0.000137286	0.00107088
0.30567	0.000919889	0.000134175	0.00106768
0.30642	0.00115156	0.000137172	0.00106452
0.30717	0.0011533	0.000133411	0.00106144
0.30792	0.000768076	0.000141546	0.00105844
0.30867	0.000920796	0.000148925	0.00105551
0.30942	0.00083178	0.00015531	0.00105266
0.31017	0.000978792	0.000148489	0.00104988
0.31092	0.00102269	0.000146426	0.00104718
0.31167	0.000946989	0.00014271	0.00104454
0.31241	0.000972519	0.000131378	0.00104201
0.31316	0.00123808	0.000131407	0.00103951
0.31391	0.00115534	0.000126626	0.00103707
0.31466	0.00150573	0.000130636	0.0010347
0.31541	0.00116623	0.000135902	0.00103239
0.31616	0.00110886	0.000128817	0.00103014
0.31691	0.00109903	0.000132908	0.00102795
0.31766	0.00112007	0.00013499	0.00102581
0.31841	0.00129336	0.000133019	0.00102374
0.31915	0.00116691	0.000136033	0.00102174
0.3199	0.000890366	0.000138332	0.00101977
0.32065	0.000796678	0.000141373	0.00101785
0.3214	0.000985785	0.000142923	0.00101599
0.32215	0.000948289	0.000142362	0.00101417
0.3229	0.00112135	0.000131872	0.0010124
0.32365	0.000891148	0.000125705	0.00101068
0.3244	0.00102583	0.000124228	0.001009
0.32514	0.00118427	0.000124423	0.00100738
0.32589	0.00105551	0.000117557	0.00100579
0.32664	0.00102122	0.000123757	0.00100424
0.32739	0.000996082	0.000125427	0.00100273
0.32814	0.00080219	0.000124903	0.00100126
0.32889	0.00100081	0.000124656	0.000999829
0.32964	0.00095229	0.000118491	0.000998433
0.33039	0.00142716	0.000118282	0.000997071
0.33114	0.00112991	0.000110383	0.000995743
0.33188	0.000919621	0.000111846	0.000994466
0.33263	0.00122268	0.000111453	0.000993203
0.33338	0.00113609	0.000122357	0.000991971
0.33413	0.00135509	0.000117541	0.000990767
0.33488	0.00101162	0.000116046	0.000989593
0.33563	0.00102483	0.000110019	0.000988445
0.33638	0.00113553	0.000108859	0.000987324
0.33713	0.00111382	0.00011391	0.000986227
0.33788	0.00102359	0.000109906	0.000985154
0.33862	0.00123232	0.000111014	0.000984118
0.33937	0.00103648	0.000115969	0.000983088
0.34012	0.00100783	0.000108502	0.000982079
0.34087	0.00135681	0.000109303	0.00098109
0.34162	0.000885131	0.000109291	0.000980118
0.34237	0.000913047	0.00011086	0.000979163
0.34312	0.00105707	0.00010341	0.000978225
0.34387	0.00127011	0.000103929	0.000977302
0.34461	0.00100457	0.000100184	0.000976404
0.34536	0.00103915	9.73898e-05	0.000975507
0.34611	0.000833561	9.17295e-05	0.000974621
0.34686	0.00103107	9.67371e-05	0.000973746
0.34761	0.00114766	9.28625e-05	0.000972881
0.34836	0.000990085	9.06088e-05	0.000972024
0.34911	0.000774134	9.19905e-05	0.000971175
0.34986	0.00102183	9.09762e-05	0.000970331
0.35061	0.000984818	9.04446e-05	0.000969494
0.35135	0.00097994	9.44493e-05	0.000968671
0.3521	0.00118946	9.26613e-05	0.000967841
0.35285	0.000906487	9.96764e-05	0.000967013
0.3536	0.000770909	9.85059e-05	0.000966187
0.35435	0.00100406	9.20833e-05	0.000965359
0.3551	0.000965199	9.35516e-05	0.000964531
0.35585	0.00114607	9.35063e-05	0.000963702
0.3566	0.000897741	9.55502e-05	0.000962869
0.35735	0.000990265	9.46395e-05	0.000962033
0.35809	0.000677412	9.11354e-05	0.000961203
0.35884	0.00101208	9.11756e-05	0.000960356
0.35959	0.000984206	9.38852e-05	0.000959502
0.36034	0.000896061	0.000100783	0.00095864
0.36109	0.00119897	0.000105521	0.000957769
0.36184	0.00089991	0.000106969	0.000956888
0.36259	0.0010472	0.000111069	0.000955996
0.36334	0.000924509	0.000109192	0.000955092
0.36408	0.00114102	0.000111681	0.000954187
0.36483	0.000999925	0.00011188	0.000953257
0.36558	0.000884841	0.000111588	0.000952312
0.36633	0.00109483	0.000119703	0.000951351
0.36708	0.000726675	0.000122859	0.000950374
0.36783	0.00110141	0.00013162	0.000949378
0.36858	0.00117495	0.00013448	0.000948364
0.36933	0.000976871	0.000132638	0.00094733
0.37008	0.000880009	0.000131399	0.000946276
0.37082	0.00110169	0.000136942	0.000945214
0.37157	0.00115797	0.000138623	0.000944116
0.37232	0.000700295	0.000141564	0.000942995
0.37307	0.00109918	0.000142446	0.00094185
0.37382	0.000919435	0.000140023	0.000940679
0.37457	0.000995476	0.000143179	0.000939483
0.37532	0.00122755	0.000141767	0.00093826
0.37607	0.00120632	0.000134767	0.000937009
0.37682	0.00111028	0.000135536	0.000935729
0.37756	0.00128065	0.00013261	0.000934438
0.37831	0.00106021	0.000130251	0.000933098
0.37906	0.00109557	0.000128075	0.000931728
0.37981	0.00105499	0.000131343	0.000930326
0.38056	0.000774514	0.000128113	0.000928891
0.38131	0.000753024	0.000126226	0.000927422
0.38206	0.000914077	0.000120381	0.000925919
0.38281	0.00127466	0.000111908	0.000924381
0.38355	0.00076809	0.000102869	0.000922828
0.3843	0.000921186	9.73819e-05	0.000921218
0.38505	0.000925364	9.52808e-05	0.00091957
0.3858	0.00091379	9.42208e-05	0.000917886
0.38655	0.000904816	8.84045e-05	0.000916166
0.3873	0.00105864	8.69685e-05	0.000914411
0.38805	0.000844144	8.22764e-05	0.000912621
0.3888	0.000982502	8.31579e-05	0.000910798
0.38955	0.000933653	8.19622e-05	0.00090894
0.39029	0.000812933	8.04745e-05	0.000907076
0.39104	0.000920009	8.99044e-05	0.000905155
0.39179	0.000955023	8.76819e-05	0.000903202
0.39254	0.000881238	8.99672e-05	0.000901219
0.39329	0.000882146	8.9343e-05	0.000899207
0.39404	0.000738685	9.16209e-05	0.000897164
0.39479	0.00110508	9.6008e-05	0.000895093
0.39554	0.00102852	9.66158e-05	0.000892995
0.39629	0.000959587	9.68064e-05	0.000890868
0.39703	0.000891975	9.77557e-05	0.000888744
0.39778	0.000913197	9.72867e-05	0.000886566
0.39853	0.00100229	9.79763e-05	0.000884362
0.39928	0.000940266	0.000101398	0.000882134
0.40003	0.000859898	0.000102298	0.000879881
0.40078	0.000651838	0.00010366	0.000877605
0.40153	0.000755189	0.000113091	0.000875306
0.40228	0.00113647	0.00011925	0.000872984
0.40302	0.00101643	0.000116938	0.000870673
0.40377	0.00118078	0.000118137	0.00086831
0.40452	0.00119406	0.000119047	0.000865927
0.40527	0.00114188	0.000121314	0.000863524
0.40602	0.00077617	0.000120277	0.000861102
0.40677	0.0010407	0.00012097	0.000858661
0.40752	0.00104751	0.000116978	0.000856204
0.40827	0.00111348	0.000116416	0.000853728
0.40902	0.000946698	0.000116873	0.000851236
0.40976	0.000774024	0.000117316	0.000848762
0.41051	0.00091618	0.000118542	0.000846239
0.41126	0.000931572	0.000118197	0.000843701
0.41201	0.00103436	0.000114566	0.00084115
0.41276	0.000907249	0.000107123	0.000838584
0.41351	0.000880453	0.000107654	0.000836005
0.41426	0.00119107	0.000111353	0.000833414
0.41501	0.000880973	0.000111659	0.000830812
0.41576	0.000800313	0.000108009	0.000828197
0.4165	0.00096586	0.000105465	0.000825607
0.41725	0.000827519	0.000101636	0.000822973
0.418	0.000693222	9.17813e-05	0.000820328
0.41875	0.000856154	9.05783e-05	0.000817674
0.4195	0.000858379	9.49265e-05	0.000815011
0.42025	0.000993526	9.96533e-05	0.000812341
0.421	0.000713289	0.000102667	0.000809663
0.42175	0.000991464	0.00010353	0.000806977
0.42249	0.000984382	0.000101046	0.000804322
0.42324	0.000908467	0.000104375	0.000801624
0.42399	0.000705006	0.000110131	0.000798921
0.42474	0.00101374	0.000112271	0.000796213
0.42549	0.00115343	0.0001146	0.0007935
0.42624	0.000994977	0.00011543	0.000790783
0.42699	0.00103295	0.000121532	0.000788063
0.42774	0.000927718	0.000118993	0.00078534
0.42849	0.000867134	0.000124362	0.000782613
0.42923	0.000897901	0.000120903	0.000779921
0.42998	0.00077748	0.000114693	0.000777191
0.43073	0.00126922	0.000116887	0.00077446
0.43148	0.0010675	0.000117403	0.000771728
0.43223	0.000842634	0.000119021	0.000768995
0.43298	0.00082838	0.000127889	0.000766262
0.43373	0.000712585	0.000125318	0.000763529
0.43448	0.000936336	0.000121521	0.000760798
0.43522	0.000999928	0.000123157	0.000758104
0.43597	0.000569432	0.000124445	0.000755376
0.43672	0.000936916	0.000130108	0.000752648
0.43747	0.000723907	0.000130313	0.000749924
0.43822	0.000817169	0.000129018	0.000747202
0.43897	0.000919402	0.000129112	0.000744484
0.43972	0.000853943	0.000126934	0.000741769
0.44047	0.000556593	0.000128032	0.000739058
0.44122	0.000681656	0.000127516	0.000736351
0.44196	0.000896143	0.000123486	0.000733685
0.44271	0.000666364	0.000123402	0.000730987
0.44346	0.000937929	0.000121148	0.000728295
0.44421	0.000996665	0.000122683	0.000725609
0.44496	0.000897529	0.000124154	0.000722928
0.44571	0.000676901	0.000127016	0.000720254
0.44646	0.000910827	0.000123677	0.000717586
0.44721	0.00105741	0.000121665	0.000714925
0.44796	0.00113953	0.00011738	0.000712271
0.4487	0.000969352	0.000108314	0.000709661
0.44945	0.000934022	0.000116903	0.000707022
0.4502	0.000896533	0.000119446	0.000704392
0.45095	0.000860978	0.00011724	0.00070177
0.4517	0.000710644	0.000113122	0.000699157
0.45245	0.00115817	0.000109806	0.000696552
0.4532	0.000902531	0.000108333	0.000693957
0.45395	0.000802312	0.000106056	0.000691371
0.45469	0.000815013	0.000110023	0.000688829
0.45544	0.000943131	0.000104526	0.000686263
0.45619	0.000781475	0.000103687	0.000683707
0.45694	0.000832329	0.000100945	0.000681162
0.45769	0.000617661	9.64146e-05	0.000678627
0.45844	0.000908036	9.27824e-05	0.000676103
0.45919	0.000930964	9.76646e-05	0.000673591
0.45994	0.000949156	9.73538e-05	0.000671089
0.46069	0.000727936	9.26116e-05	0.000668599
0.46143	0.00100635	8.88436e-05	0.000666155
0.46218	0.000690347	8.71166e-05	0.000663689
0.46293	0.000902538	8.58842e-05	0.000661235
0.46368	0.00084942	8.47431e-05	0.000658794
0.46443	0.00076359	8.36953e-05	0.000656366
0.46518	0.000867708	8.27429e-05	0.00065395
0.46593	0.000820218	8.18878e-05	0.000651547
0.46668	0.00113448	8.11322e-05	0.000649158
0.46743	0.000890331	8.0478e-05	0.000646782
0.46817	0.000795982	7.99339e-05	0.000644452
0.46892	0.000873664	7.94872e-05	0.000642103
0.46967	0.000779864	7.9148e-05	0.000639768
0.47042	0.000995554	7.89183e-05	0.000637448
0.47117	0.000857147	7.88001e-05	0.000635142
0.47192	0.00072708	7.87955e-05	0.00063285
0.47267	0.000763624	7.89065e-05	0.000630573
0.47342	0.00100137	7.91351e-05	0.000628311
0.47416	0.000889071	7.94779e-05	0.000626093
0.47491	0.000832857	7.99461e-05	0.000623861
0.47566	0.000658056	8.0538e-05	0.000621644
0.47641	0.000773971	8.12556e-05	0.000619442
0.47716	0.000749186	8.2101e-05	0.000617256
0.47791	0.000678868	8.3076e-05	0.000615086
0.47866	0.000630086	8.41829e-05	0.000612931
0.47941	0.000896421	8.54235e-05	0.000610792
0.48016	0.000622188	8.67999e-05	0.00060867
# SANS_fit_1p2m.csv
q	experimental	error	fit
0.03881	0.0909436	0.002427	0.0943735
0.04337	0.0811336	0.002125	0.0854537
0.04793	0.0709236	0.002021	0.0766334
0.05249	0.0655036	0.001699	0.0681115
0.05704	0.0593436	0.001564	0.0600874
0.0616	0.0523436	0.001462	0.0526568
0.06615	0.0477136	0.001421	0.0459439
0.07071	0.0419836	0.001379	0.0399774
0.07526	0.0374936	0.001334	0.0348095
0.0798	0.0356136	0.00127	0.0304236
0.08435	0.0329136	0.001231	0.0267593
0.08889	0.0308536	0.001219	0.0237721
0.09343	0.0292036	0.001194	0.0213845
0.09797	0.0262636	0.001156	0.0195073
0.1025	0.0258136	0.001122	0.0180545
0.107	0.0242536	0.00111	0.0169399
0.1116	0.0236836	0.001098	0.0160546
0.1161	0.0198636	0.001049	0.0153647
0.1206	0.0174736	0.001047	0.0147876
0.1251	0.0149136	0.001027	0.0142725
0.1297	0.0145936	0.001003	0.0137675
0.1342	0.0130836	0.0009925	0.0132677
0.1387	0.0123936	0.0009699	0.0127445
0.1432	0.0116236	0.0009786	0.0121877
0.1477	0.0103236	0.000951	0.0115987
0.1522	0.00892064	0.0009395	0.0109821
0.1567	0.00934964	0.0009193	0.0103455
0.1612	0.00900764	0.0009098	0.00969811
0.1656	0.00628864	0.0009103	0.00906557
0.1701	0.00628764	0.0008898	0.00842897
0.1746	0.00712864	0.0008775	0.00781143
0.1791	0.00627664	0.0008781	0.00721963
0.1835	0.00539064	0.0008588	0.00667053
0.188	0.00607964	0.0008631	0.00614166
0.1924	0.00361564	0.0008337	0.00565764
0.1969	0.00293464	0.0008348	0.00519627
0.2013	0.00272364	0.00083	0.00477523
0.2058	0.00233464	0.0008159	0.00437483
0.2102	0.00228164	0.0008106	0.0040094
0.2146	0.00272164	0.0008032	0.00366637
0.219	0.00265864	0.0008046	0.00334551
0.2234	0.00231964	0.0007985	0.00304411
0.2279	0.00353264	0.0007864	0.00275355
0.2323	0.00201364	0.0007875	0.00248729
0.2367	0.00142464	0.0007941	0.00223757
0.241	0.00221264	0.0008048	0.00200862
0.2454	0.00180864	0.0008151	0.00179041
0.2498	0.00159464	0.0007964	0.00158819
0.2542	0.00116964	0.0008363	0.0014015
0.2585	0.00190164	0.0008872	0.00123417
0.2629	0.00113064	0.0009437	0.00107785
0.2672	0.00022504	0.0009524	0.000939122
0.2716	-0.00065326	0.0009738	0.000810697
0.2759	0.00089124	0.001002	0.000697583
0.2802	-0.00029326	0.001058	0.000595917
0.2845	0.00222664	0.001208	0.000504513
0.2889	0.00060044	0.001761	0.00042037
0.2932	0.00076434	0.003352	0.000346189
0.2975	-0.00341636	0.01012	0.000278905
# SANS_fit_4m.csv
q	experimental	error	fit
0.008905	0.0790675	0.0375108	0.0975693
0.01028	0.0934035	0.0166314	0.0966758
0.01165	0.104221	0.0135707	0.0957186
0.01302	0.0753736	0.0127088	0.0946962
0.01439	0.0825856	0.0121195	0.0936102
0.01575	0.0988564	0.0100439	0.0924619
0.01712	0.0868951	0.00875633	0.0912362
0.01849	0.089006	0.00898852	0.0899372
0.01986	0.0885662	0.00798149	0.0885392
0.02123	0.0987684	0.00791816	0.0870541
0.0226	0.0912047	0.00772467	0.0854867
0.02397	0.0919083	0.00743972	0.0838479
0.02534	0.0807386	0.00736672	0.0821616
0.02671	0.081794	0.00687243	0.0804308
0.02808	0.0790675	0.00696478	0.0786578
0.02945	0.0763411	0.00680559	0.0768432
0.03082	0.0732628	0.00645907	0.0749781
0.03219	0.0798591	0.00647666	0.0730729
0.03356	0.0726472	0.00603603	0.0711355
0.03493	0.0709761	0.0061829	0.0691729
0.0363	0.0620843	0.00591993	0.0671961
0.03766	0.0700087	0.00578009	0.0652268
0.03903	0.0674933	0.00570885	0.0632397
0.0404	0.0674141	0.00551536	0.0612517
0.04177	0.0616622	0.00572117	0.0592649
0.04314	0.0584344	0.00536761	0.0572827
0.04451	0.057467	0.00528405	0.0553084
0.04587	0.0538082	0.00530868	0.0533615
0.04724	0.0548197	0.0051706	0.0514206
0.04861	0.0569041	0.00527438	0.0495095
0.04998	0.0534212	0.00503164	0.0476303
0.05135	0.0411962	0.00494896	0.0457854
0.05271	0.0461302	0.00493137	0.0439892
0.05408	0.0356201	0.00477658	0.0422149
0.05545	0.0394899	0.00475019	0.0404781
0.05682	0.0411522	0.00456902	0.0387812
0.05818	0.0391293	0.00471062	0.037141
0.05955	0.0340898	0.00462706	0.0355437
0.06092	0.0329904	0.00453296	0.034
0.06228	0.0291909	0.00446787	0.0325201
0.06365	0.0260071	0.00447667	0.0310805
0.06501	0.030818	0.00445468	0.0297009
0.06638	0.0289447	0.00434826	0.0283617
0.06775	0.0251364	0.00428054	0.0270753
0.06911	0.0248374	0.00425064	0.0258541
0.07048	0.024468	0.00427526	0.0246818
0.07184	0.0258224	0.00426295	0.0235755
0.07321	0.0186545	0.00420402	0.0225167
0.07457	0.0245032	0.00423393	0.0215183
0.07594	0.0236149	0.00419699	0.0205635
0.0773	0.0226738	0.00423745	0.0196659
0.07867	0.0216624	0.00425855	0.0188126
0.08003	0.0211611	0.0041407	0.0180163
0.08139	0.016658	0.00421546	0.0172695
0.08276	0.0154267	0.00405891	0.0165653
0.08412	0.0164557	0.00417236	0.0159115
0.08548	0.00978911	0.00422249	0.0153004

## Sheet: Figure_S9
size of raw ensemble	mean overlap of distance distributions	mean SAS chi-square	ensemble size
39	0.336	29.83	11
76	0.414	11.623	9
124	0.39	11.565	9
170	0.379	11.882	11
211	0.371	11.552	14
246	0.356	11.995	19
291	0.357	11.893	19
367	0.361	11.693	21
400	0.351	12.629	21
435	0.343	12.976	24
479	0.351	12.629	21
519	0.355	12.321	18
602	0.344	12.389	22
646	0.342	12.617	24
688	0.339	12.465	26
726	0.338	12.711	25
766	0.338	12.525	25

## Sheet: Figure_S13
conformer	population	threshold
1	0.0810263	0.001
2	0.0671406	0.001
3	0.0517995	0.001
4	0.0382774	0.001
5	0.0377272	0.001
6	0.0363018	0.001
7	0.0357392	0.001
8	0.0345225	0.001
9	0.0344727	0.001
10	0.0312075	0.001
11	0.0298006	0.001
12	0.0282695	0.001
13	0.0273421	0.001
14	0.0249282	0.001
15	0.0218089	0.001
16	0.0206844	0.001
17	0.019548	0.001
18	0.0193181	0.001
19	0.0177045	0.001
20	0.0173601	0.001
21	0.0170822	0.001
22	0.0155902	0.001
23	0.0155794	0.001
24	0.0151962	0.001
25	0.0150108	0.001
26	0.0145219	0.001
27	0.013149	0.001
28	0.0121612	0.001
29	0.0109743	0.001
30	0.00986769	0.001
31	0.00986562	0.001
32	0.00963899	0.001
33	0.00951627	0.001
34	0.0094491	0.001
35	0.00902322	0.001
36	0.0087811	0.001
37	0.00842343	0.001
38	0.00815551	0.001
39	0.0050063	0.001
40	0.00448515	0.001
41	0.00408252	0.001
42	0.00402062	0.001
43	0.00399791	0.001
44	0.00394653	0.001
45	0.00298719	0.001
46	0.00211824	0.001
47	0.00191507	0.001
48	0.00171258	0.001
49	0.00110541	0.001
50	0.00105904	0.001
51	0.000870671	0.001
52	0.000446715	0.001
53	0.000418696	0.001
54	0.000238369	0.001
55	0	0.001
56	0	0.001
57	0	0.001
58	0	0.001
59	0	0.001
60	0	0.001
61	0	0.001
62	0	0.001
63	0	0.001
64	0	0.001
65	0	0.001
66	0	0.001
67	0	0.001
68	0	0.001
69	0	0.001
70	0	0.001
71	0	0.001
72	0	0.001
73	0	0.001
74	0	0.001
75	0	0.001
76	0	0.001
77	0	0.001
78	0	0.001
79	0	0.001
80	0	0.001
81	0	0.001
82	0	0.001
83	0	0.001
84	0	0.001
85	0	0.001
86	0	0.001
87	0	0.001
88	0	0.001
89	0	0.001
90	0	0.001
91	0	0.001
92	0	0.001
93	0	0.001
94	0	0.001
95	0	0.001
96	0	0.001
97	0	0.001
98	0	0.001
99	0	0.001
100	0	0.001
101	0	0.001
102	0	0.001
103	0	0.001
104	0	0.001
105	0	0.001
106	0	0.001
107	0	0.001
108	0	0.001
109	0	0.001
110	0	0.001
111	0	0.001
112	0	0.001
113	0	0.001
114	0	0.001
115	0	0.001
116	0	0.001
117	0	0.001
118	0	0.001
119	0	0.001
120	0	0.001
121	0	0.001
122	0	0.001
123	0	0.001
124	0	0.001
125	0	0.001
126	0	0.001
127	0	0.001
128	0	0.001
129	0	0.001
130	0	0.001
131	0	0.001
132	0	0.001
133	0	0.001
134	0	0.001
135	0	0.001
136	0	0.001
137	0	0.001
138	0	0.001
139	0	0.001
140	0	0.001
141	0	0.001
142	0	0.001
143	0	0.001
144	0	0.001
145	0	0.001
146	0	0.001
147	0	0.001
148	0	0.001
149	0	0.001
150	0	0.001
151	0	0.001
152	0	0.001
153	0	0.001
154	0	0.001
155	0	0.001
156	0	0.001
157	0	0.001
158	0	0.001
159	0	0.001
160	0	0.001
161	0	0.001
162	0	0.001
163	0	0.001
164	0	0.001
165	0	0.001
166	0	0.001
167	0	0.001
168	0	0.001
169	0	0.001
170	0	0.001
171	0	0.001
172	0	0.001
173	0	0.001
174	0	0.001
175	0	0.001
176	0	0.001
177	0	0.001
178	0	0.001
179	0	0.001
180	0	0.001
181	0	0.001
182	0	0.001
183	0	0.001
184	0	0.001
185	0	0.001
186	0	0.001
187	0	0.001
188	0	0.001
189	0	0.001
190	0	0.001
191	0	0.001
192	0	0.001
193	0	0.001
194	0	0.001
195	0	0.001
196	0	0.001
197	0	0.001
198	0	0.001
199	0	0.001
200	0	0.001
201	0	0.001
202	0	0.001
203	0	0.001
204	0	0.001
205	0	0.001
206	0	0.001
207	0	0.001
208	0	0.001
209	0	0.001
210	0	0.001
211	0	0.001
212	0	0.001
213	0	0.001
214	0	0.001
215	0	0.001
216	0	0.001
217	0	0.001
218	0	0.001
219	0	0.001
220	0	0.001
221	0	0.001
222	0	0.001
223	0	0.001
224	0	0.001
225	0	0.001
226	0	0.001
227	0	0.001
228	0	0.001
229	0	0.001
230	0	0.001
231	0	0.001
232	0	0.001
233	0	0.001
234	0	0.001
235	0	0.001
236	0	0.001
237	0	0.001
238	0	0.001
239	0	0.001
240	0	0.001
241	0	0.001
242	0	0.001
243	0	0.001
244	0	0.001
245	0	0.001
246	0	0.001
247	0	0.001
248	0	0.001
249	0	0.001
250	0	0.001
251	0	0.001
252	0	0.001
253	0	0.001
254	0	0.001
255	0	0.001
256	0	0.001
257	0	0.001
258	0	0.001
259	0	0.001
260	0	0.001
261	0	0.001
262	0	0.001
263	0	0.001
264	0	0.001
265	0	0.001
266	0	0.001
267	0	0.001
268	0	0.001
269	0	0.001
270	0	0.001
271	0	0.001
272	0	0.001
273	0	0.001
274	0	0.001
275	0	0.001
276	0	0.001
277	0	0.001
278	0	0.001
279	0	0.001
280	0	0.001
281	0	0.001
282	0	0.001
283	0	0.001
284	0	0.001
285	0	0.001
286	0	0.001
287	0	0.001
288	0	0.001
289	0	0.001
290	0	0.001
291	0	0.001
292	0	0.001
293	0	0.001
294	0	0.001
295	0	0.001
296	0	0.001
297	0	0.001
298	0	0.001
299	0	0.001
300	0	0.001
301	0	0.001
302	0	0.001
303	0	0.001
304	0	0.001
305	0	0.001
306	0	0.001
307	0	0.001
308	0	0.001
309	0	0.001
310	0	0.001
311	0	0.001
312	0	0.001
313	0	0.001
314	0	0.001
315	0	0.001
316	0	0.001
317	0	0.001
318	0	0.001
319	0	0.001
320	0	0.001
321	0	0.001
322	0	0.001
323	0	0.001
324	0	0.001
325	0	0.001
326	0	0.001
327	0	0.001
328	0	0.001
329	0	0.001
330	0	0.001
331	0	0.001
332	0	0.001
333	0	0.001
334	0	0.001
335	0	0.001
336	0	0.001
337	0	0.001
338	0	0.001
339	0	0.001
340	0	0.001
341	0	0.001
342	0	0.001
343	0	0.001
344	0	0.001
345	0	0.001
346	0	0.001
347	0	0.001
348	0	0.001
349	0	0.001
350	0	0.001
351	0	0.001
352	0	0.001
353	0	0.001
354	0	0.001
355	0	0.001
356	0	0.001
357	0	0.001
358	0	0.001
359	0	0.001
360	0	0.001
361	0	0.001
362	0	0.001
363	0	0.001
364	0	0.001
365	0	0.001
366	0	0.001
367	0	0.001
368	0	0.001
369	0	0.001
370	0	0.001
371	0	0.001
372	0	0.001
373	0	0.001
374	0	0.001
375	0	0.001
376	0	0.001
377	0	0.001
378	0	0.001
379	0	0.001
380	0	0.001
381	0	0.001
382	0	0.001
383	0	0.001
384	0	0.001
385	0	0.001
386	0	0.001
387	0	0.001
388	0	0.001
389	0	0.001
390	0	0.001
391	0	0.001
392	0	0.001
393	0	0.001
394	0	0.001
395	0	0.001
396	0	0.001
397	0	0.001
398	0	0.001
399	0	0.001
400	0	0.001
401	0	0.001
402	0	0.001
403	0	0.001
404	0	0.001
405	0	0.001
406	0	0.001
407	0	0.001
408	0	0.001
409	0	0.001
410	0	0.001
411	0	0.001
412	0	0.001
413	0	0.001
414	0	0.001
415	0	0.001
416	0	0.001
417	0	0.001
418	0	0.001
419	0	0.001
420	0	0.001
421	0	0.001
422	0	0.001
423	0	0.001
424	0	0.001
425	0	0.001
426	0	0.001
427	0	0.001
428	0	0.001
429	0	0.001
430	0	0.001
431	0	0.001
432	0	0.001
433	0	0.001
434	0	0.001
435	0	0.001
436	0	0.001
437	0	0.001
438	0	0.001
439	0	0.001
440	0	0.001
441	0	0.001
442	0	0.001
443	0	0.001
444	0	0.001
445	0	0.001
446	0	0.001
447	0	0.001
448	0	0.001
449	0	0.001
450	0	0.001
451	0	0.001
452	0	0.001
453	0	0.001
454	0	0.001
455	0	0.001
456	0	0.001
457	0	0.001
458	0	0.001
459	0	0.001
460	0	0.001
461	0	0.001
462	0	0.001
463	0	0.001
464	0	0.001
465	0	0.001
466	0	0.001
467	0	0.001
468	0	0.001
469	0	0.001
470	0	0.001
471	0	0.001
472	0	0.001
473	0	0.001
474	0	0.001
475	0	0.001
476	0	0.001
477	0	0.001
478	0	0.001
479	0	0.001
480	0	0.001
481	0	0.001
482	0	0.001
483	0	0.001
484	0	0.001
485	0	0.001
486	0	0.001
487	0	0.001
488	0	0.001
489	0	0.001
490	0	0.001
491	0	0.001
492	0	0.001
493	0	0.001
494	0	0.001
495	0	0.001
496	0	0.001
497	0	0.001
498	0	0.001
499	0	0.001
500	0	0.001
501	0	0.001
502	0	0.001
503	0	0.001
504	0	0.001
505	0	0.001
506	0	0.001
507	0	0.001
508	0	0.001
509	0	0.001
510	0	0.001
511	0	0.001
512	0	0.001
513	0	0.001
514	0	0.001
515	0	0.001
516	0	0.001
517	0	0.001
518	0	0.001
519	0	0.001
520	0	0.001
521	0	0.001
522	0	0.001
523	0	0.001
524	0	0.001
525	0	0.001
526	0	0.001
527	0	0.001
528	0	0.001
529	0	0.001
530	0	0.001
531	0	0.001
532	0	0.001
533	0	0.001
534	0	0.001
535	0	0.001
536	0	0.001
537	0	0.001
538	0	0.001
539	0	0.001
540	0	0.001
541	0	0.001
542	0	0.001
543	0	0.001
544	0	0.001
545	0	0.001
546	0	0.001
547	0	0.001
548	0	0.001
549	0	0.001
550	0	0.001
551	0	0.001
552	0	0.001
553	0	0.001
554	0	0.001
555	0	0.001
556	0	0.001
557	0	0.001
558	0	0.001
559	0	0.001
560	0	0.001
561	0	0.001
562	0	0.001
563	0	0.001
564	0	0.001
565	0	0.001
566	0	0.001
567	0	0.001
568	0	0.001
569	0	0.001
570	0	0.001
571	0	0.001
572	0	0.001
573	0	0.001
574	0	0.001
575	0	0.001
576	0	0.001
577	0	0.001
578	0	0.001
579	0	0.001
580	0	0.001
581	0	0.001
582	0	0.001
583	0	0.001
584	0	0.001
585	0	0.001
586	0	0.001
587	0	0.001
588	0	0.001
589	0	0.001
590	0	0.001
591	0	0.001
592	0	0.001
593	0	0.001
594	0	0.001
595	0	0.001
596	0	0.001
597	0	0.001
598	0	0.001
599	0	0.001
600	0	0.001
601	0	0.001
602	0	0.001
603	0	0.001
604	0	0.001
605	0	0.001
606	0	0.001
607	0	0.001
608	0	0.001
609	0	0.001
610	0	0.001
611	0	0.001
612	0	0.001
613	0	0.001
614	0	0.001
615	0	0.001
616	0	0.001
617	0	0.001
618	0	0.001
619	0	0.001
620	0	0.001
621	0	0.001
622	0	0.001
623	0	0.001
624	0	0.001
625	0	0.001
626	0	0.001
627	0	0.001
628	0	0.001
629	0	0.001
630	0	0.001
631	0	0.001
632	0	0.001
633	0	0.001
634	0	0.001
635	0	0.001
636	0	0.001
637	0	0.001
638	0	0.001
639	0	0.001
640	0	0.001
641	0	0.001
642	0	0.001
643	0	0.001
644	0	0.001
645	0	0.001
646	0	0.001
647	0	0.001
648	0	0.001
649	0	0.001
650	0	0.001
651	0	0.001
652	0	0.001
653	0	0.001
654	0	0.001
655	0	0.001
656	0	0.001
657	0	0.001
658	0	0.001
659	0	0.001
660	0	0.001
661	0	0.001
662	0	0.001
663	0	0.001
664	0	0.001
665	0	0.001
666	0	0.001
667	0	0.001
668	0	0.001
669	0	0.001
670	0	0.001
671	0	0.001
672	0	0.001
673	0	0.001
674	0	0.001
675	0	0.001
676	0	0.001
677	0	0.001
678	0	0.001
679	0	0.001
680	0	0.001
681	0	0.001
682	0	0.001
683	0	0.001
684	0	0.001
685	0	0.001
686	0	0.001
687	0	0.001
688	0	0.001
689	0	0.001
690	0	0.001
691	0	0.001
692	0	0.001
693	0	0.001
694	0	0.001
695	0	0.001
696	0	0.001
697	0	0.001
698	0	0.001
699	0	0.001
700	0	0.001
701	0	0.001
702	0	0.001
703	0	0.001
704	0	0.001
705	0	0.001
706	0	0.001
707	0	0.001
708	0	0.001
709	0	0.001
710	0	0.001
711	0	0.001
712	0	0.001
713	0	0.001
714	0	0.001
715	0	0.001
716	0	0.001
717	0	0.001
718	0	0.001
719	0	0.001
720	0	0.001
721	0	0.001
722	0	0.001
723	0	0.001
724	0	0.001
725	0	0.001
726	0	0.001
727	0	0.001
728	0	0.001
729	0	0.001
730	0	0.001
731	0	0.001
732	0	0.001
733	0	0.001
734	0	0.001
735	0	0.001
736	0	0.001
737	0	0.001
738	0	0.001
739	0	0.001
740	0	0.001
741	0	0.001
742	0	0.001
743	0	0.001
744	0	0.001
745	0	0.001
746	0	0.001
747	0	0.001
748	0	0.001
749	0	0.001
750	0	0.001
751	0	0.001
752	0	0.001
753	0	0.001
754	0	0.001
755	0	0.001
756	0	0.001
757	0	0.001
758	0	0.001
759	0	0.001
760	0	0.001
761	0	0.001
762	0	0.001
763	0	0.001
764	0	0.001
765	0	0.001

## Sheet: Table_S1
number	cadiovirus sequence
1	EMCV-2 (KC310737, KC310738);
2	EMCV-2 (JX257003);
3	MNGV (KX231802);
4	MNGV (MNGPOLY, DQ294633);
5	EMCV-1 (EMCBCG, EMCDG, EMCIAB, DD13364);
6	EMCV-1 (AY296731);
7	EMCV-1 (KF836388);
8	EMCV-1 (EMCPOLYP, DQ517424, DQ464062, KM269482, KJ524643, DQ464063, KF771002, KF293299);
9	EMCV-1 (MH191297);
10	CaV-F1(KY432930);
11	CaV-C1 (NC_038305);
12	CaV-E1 (KY432928);
13	TMEV (EU718733);
14	TMEV (TMENCRF);
15	TMEV (MF416403);
16	TMEV (EU718732);
17	TMEV-1 (TMENCRE, TMEPP, DQ401688);
18	TMEV (EU723238);
19	TMEV-1 (JX443418, TMECG, MK343442, MK343443, KF680264);
20	TMEV (HQ652539);
21	SAFV (MG571790, MG571791, MG571792);
22	SAFV-9 (AB747256);
23	SAFV (FM207487);
24	SAFV (HM142583);
25	SAFV (HM142584);
26	SAFV (FJ464756, FJ464757, FJ464758, FJ464759, JX122400, JX122401, JX122402, JX122403);
27	SAFV-3 (HM181997, HM181998);
28	SAFV (EU681174, EU681175, EU681178, EU681179);
29	SAFV (JX163901);
30	SAFV-10 (AB747257);
31	SAFV (HM142582);
32	SAFV (HQ696920);
33	SAFV (HQ696921);
34	SAFV (GU943518);
35	SAFV (HM142585);
36	SAFV (EU681172, EU681176, JN652231, JN652232, JN652233, JN209931);
37	SAFV (JN209932);
38	SAFV (MH778548);
39	SAFV (NC_010810);
40	SAFV (EU681173, EU681177);
41	SAFV (AB747255);
42	SAFV-5 (FJ463615, AB747258);
43	SAFV-6 (FJ463617);
44	SAFV-3 (HM181996);
45	SAFV (FJ463616).

## Sheet: Table_S2
	MW (kDa); calculated	Rg (√Ö)	Dmax (√Ö)
EMCV-DtoF	28	33.41	129
PTBP1	56	46.2	168.2
PTBP1-EMCV-DtoF-complex	84	45.03	138.75

## Sheet: Table_S3
Residue1	Residue2	rmean(√Ö)	error(√Ö)	stddevr(√Ö)	error(√Ö)	spin-label-type
71	202	49	3	19	1	IAP
71	205	46	2	19	2	MTSL
71	235	34	2	12	1	MTSL
71	240	48	4	21	2	MTSL
71	388	50	3	23	2	IAP
71	475	68	3	14	3	MTSL
80	205	45	1	17	1	MTSL
80	235	42	2	18	2	MTSL
80	352	60	2	16	1	MTSL
80	388	61	6	28	8	MTSL
80	475	71	1	11	2	MTSL
109	235	41	2	16	2	IAP
109	240	49	3	17	1	MTSL
109	388	70	3	17	2	MTSL
109	475	80	1	10	1	MTSL
116	240	46	5	25	8	MTSL
152	235	33	1	12	1	MTSL
152	388	43	5	25	9	MTSL
152	475	73	9	24	5	MTSL
235	156	32	5	14	2	IAP
202	388	59	2	17	2	IAP
202	475	71	1	16	2	MTSL
205	352	59	1	8	3	MTSL
205	388	53	1	17	1	MTSL
235	288	48	1	7	2	MTSL
235	315	45	3	22	5	MTSL
235	327	50	2	18	3	MTSL
235	388	59	1	17	2	IAP
235	475	67	1	12	1	IAP
235	500	62	3	12	3	MTSL
388	288	45	1	18	5	MTSL
388	315	30	3	13	2	MTSL
352	327	42	2	14	1	MTSL
388	327	25	1	7	1	MTSL
475	327	53	1	12	1	MTSL
71	109	32	1	3	2	MTSL
205	240	20	1	6	1	MTSL
388	475	46	3	11	4	IAP

[truncated: 7 more sheets: Table_S4, Table_S5, Table_S6, Table_S7, Table_S8, Table_S9, Table_S10]
